# Supplementary material for: Genetic Evolution of H9N2 Avian Influenza Virus in Guangxi, China
Source: Microorganisms. 2025 Nov 12;13(11):2579. doi: 10.3390/microorganisms13112579 (PMC12654625; doi:10.3390/microorganisms13112579)
Supplement: Supplementary file 1 [file microorganisms-13-02579-s001.zip]

Archive with 6 entries (6 files):
- Table S4-5.xlsx
- Figure S1.pdf
- Figure S2.pdf
- Table S1.xlsx
- Table S2 all reference H9N2 AIVs .xlsx
- Table S3,6-8.pdf
