# Supplementary material for: Genetic Evolution of H9N2 Avian Influenza Virus in Guangxi, China
Source: Microorganisms. 2025 Nov 12;13(11):2579. doi: 10.3390/microorganisms13112579 (PMC12654625; doi:10.3390/microorganisms13112579)
Supplement: Supplementary file 1 [file microorganisms-13-02579-s001.zip › Table S4-5.xlsx]

## Sheet: Table S4
	Table S4. Amino acid substitutions in HA and NA protein of H9N2 AIVs that contribute to antigenic drift
	Virus	Collection_Date	Antigenic sites of HA protein																																		Antigenic sites of NA protein
	H9 Numbering		90	133	138	145	147	149	153	164	166	167	168	170	180	196	197	198	200	201	206	207	215	220	224	230	234	235	252	282	283	285	287	294	315	334	198	199	338	125	296	248	253	344	356	368	369	400
	A/chicken/Shanghai/F/1998	1998	G	Q	T	S	T	K	D	Q	N	N	A	P	R	D	T	A	T	N	T	D	E	T	M	L	Q	Q	R	N	S	N	V	R	P	A	D	K	R	G	K	G	R	R	N	K	D	S
	A/Chicken/Guangdong/SS/94	1994	G	Q	T	S	T	K	D	Q	N	N	A	P	R	D	T	A	T	N	T	D	E	T	V	L	Q	Q	R	N	S	N	V	R	P	A	D	K	R	G	K	G	R	R	N	E	D	S
	A/Chicken/Shandong/6/96	1996	G	Q	T	S	T	K	D	Q	D	N	A	P	R	D	T	A	T	N	T	D	E	T	V	L	Q	Q	R	N	S	N	V	R	P	A	D	K	R	G	K	G	R	R	N	E	D	S
	A/chicken/Guangxi/KMIII/1999	1999	G	Q	T	S	T	K	D	Q	D	N	A	P	R	D	T	T	K	N	T	D	E	T	L	L	Q	Q	R	K	S	N	V	R	P	A	D	K	R	G	K	G	R	R	V	E	D	S
	A/chicken/Guangxi/4/1999	1999	G	Q	T	S	T	K	D	Q	N	N	A	P	R	D	T	A	T	N	T	D	E	T	L	L	Q	Q	R	N	S	N	V	R	P	A	D	R	R	G	R	G	R	R	S	K	D	S
	A/chicken/Guangxi/9/99	1999	G	Q	T	N	T	K	D	Q	D	N	A	P	R	D	T	T	K	N	T	D	E	T	L	L	Q	Q	R	K	S	N	V	R	P	A	D	K	R	G	K	G	R	R	V	E	D	S
	A/chicken/Guangxi/10/99	1999	G	Q	T	N	T	K	D	Q	D	N	A	P	R	D	T	T	K	N	T	D	E	T	L	L	Q	Q	R	K	S	N	V	R	P	A	D	R	R	G	K	G	R	R	S	K	D	S
	A/chicken/Guangxi/6/2000	2000	G	Q	T	S	T	K	D	Q	N	N	A	P	R	D	T	T	T	N	T	D	E	T	L	L	Q	Q	R	N	S	N	V	R	P	A	D	R	R	G	R	G	R	R	S	K	D	S
	A/chicken/China/Guangxi14/2000	2000	G	Q	T	S	T	K	D	Q	N	N	A	P	R	D	T	A	T	N	T	D	E	T	L	L	Q	Q	R	N	S	N	V	R	P	A	D	R	R	G	R	G	R	R	S	K	D	S
	A/chicken/China/Guangxi17/2000	2000	G	Q	T	S	T	K	D	Q	T	N	A	P	R	D	T	V	T	N	T	D	E	T	L	L	L	Q	R	K	S	N	V	R	P	A	D	R	R	G	R	G	R	R	S	K	D	S
	A/chicken/China/Guangxi1/2000	2000	G	Q	T	S	T	K	D	Q	N	N	A	P	R	D	T	A	T	N	T	D	E	T	L	L	L	Q	R	N	S	N	V	R	P	A	D	R	R	G	R	G	R	R	S	K	D	S
	A/duck/Guangxi/NN/2005	2005	G	Q	T	S	T	K	D	Q	N	N	A	P	R	D	T	V	T	N	T	D	E	T	L	L	L	Q	R	N	R	N	V	R	P	A	D	K	R	G	K	G	R	R	N	E	D	S
	A/swine/Guangxi/S11/2005	2005	G	Q	T	S	T	K	D	Q	D	N	A	P	R	D	T	T	T	N	T	D	E	T	L	L	Q	Q	R	K	K	N	V	R	P	A	D	K	R	G	K	G	R	R	V	K	D	S
	A/swine/Guangxi/S15/2005	2005	G	Q	T	S	T	K	D	Q	D	N	A	P	R	D	T	V	T	N	T	D	E	T	L	L	Q	Q	R	K	K	N	V	R	P	A	D	K	R	G	K	G	R	R	V	K	D	S
	A/swine/Guangxi/FS2/2005	2005	G	Q	T	S	T	K	D	Q	D	N	A	P	R	D	T	A	T	N	T	D	E	T	L	L	M	Q	R	K	K	T	V	R	H	A	D	K	R	G	K	G	R	R	V	K	D	S
	A/chicken/Guangxi/55/2005	2005	G	Q	T	S	T	K	D	Q	N	N	A	P	R	D	T	T	T	N	T	D	E	T	L	L	L	Q	R	K	R	S	T	K	S	S	D	K	R	G	R	G	R	R	N	E	D	S
	A/duck/Guangxi/51/2005	2005	G	Q	T	S	T	K	D	Q	D	N	A	P	R	D	T	V	T	N	T	D	E	T	L	L	L	Q	R	K	K	N	V	R	P	A	D	K	R	G	K	G	R	R	V	K	D	S
	A/chicken/Guangxi/37/2005	2005	G	Q	T	S	T	K	D	Q	D	N	A	P	R	D	T	A	T	N	T	D	E	T	L	L	L	Q	R	K	K	N	V	R	P	A	D	K	R	G	K	G	R	R	V	K	D	S
	A/swine/Guangxi/58/2005	2005	E	Q	S	S	T	K	D	Q	N	N	N	P	R	D	T	A	T	N	T	D	E	T	L	L	L	Q	R	K	S	N	V	R	P	A	D	K	R	G	K	G	R	R	V	K	D	S
	A/duck/Guangxi/NN/2006	2006	G	Q	T	S	T	K	D	Q	N	N	A	P	R	E	T	V	T	N	T	D	E	T	L	L	L	Q	R	R	R	I	T	K	S	S	D	K	R	G	K	G	R	R	D	D	N	I
	A/quail/Guangxi/B1/2006	2006	G	Q	T	S	T	K	D	Q	D	N	A	P	Q	D	T	T	T	N	T	D	E	T	L	L	Q	Q	R	K	K	N	V	R	S	A	D	K	R	G	K	G	R	R	V	K	D	S
	A/swine/Guangxi/10/2007	2007	G	Q	T	G	T	K	D	Q	N	N	A	P	R	D	T	T	T	N	T	D	E	T	L	L	Q	Q	R	N	S	N	V	R	P	A	D	K	R	S	K	G	R	S	N	E	D	S
	A/swine/Guangxi/9/2007	2007	G	Q	T	G	T	K	D	Q	N	N	A	P	R	D	T	T	T	N	T	D	E	T	Y	L	Q	Q	R	N	S	N	V	R	P	A	D	K	R	S	K	G	R	R	N	E	D	S
	A/swine/Guangxi/8/2007	2007	G	Q	T	S	T	K	D	Q	D	N	A	P	R	D	T	A	K	N	T	D	E	T	L	L	Q	Q	R	K	S	N	V	R	P	A	D	K	R	G	K	G	R	R	N	E	D	S
	A/swine/Guangxi/7/2007	2007	G	Q	T	G	T	K	D	Q	N	N	A	P	R	D	T	T	T	N	T	D	E	T	L	L	Q	Q	R	N	S	N	V	R	P	A	D	K	R	G	K	G	R	R	N	E	D	S
	A/chicken/Guangxi/LF/2007	2007	G	Q	T	S	T	K	D	Q	N	N	A	P	R	E	T	A	T	N	T	D	E	T	L	L	L	Q	R	K	R	I	T	K	S	S	D	K	R	S	K	G	R	R	D	D	N	I
	A/chicken/Guangxi/DX/2008	2008	G	Q	T	S	T	K	D	Q	N	N	A	P	Q	D	T	V	T	N	T	D	E	T	L	L	L	Q	R	K	R	S	T	K	S	S	D	R	K	G	R	G	R	R	S	K	D	S
	A/duck/Guangxi/RX/2009	2009	G	Q	T	S	T	K	D	Q	N	N	A	P	R	D	T	V	T	N	T	D	E	T	L	L	Q	Q	R	N	S	N	V	R	P	A	D	R	R	G	R	G	R	R	S	K	D	S
	A/chicken/Guangxi/G8/2009	2009	G	Q	T	S	T	K	D	Q	N	N	A	P	Q	D	T	V	T	N	T	D	E	T	L	L	L	Q	R	K	R	S	T	K	S	S	D	K	R	S	K	G	R	R	D	S	D	S
	A/chicken/Guangxi/066C10/2010	2010	G	Q	T	S	T	K	D	Q	N	N	A	P	Q	D	T	A	T	N	T	D	E	T	L	L	L	Q	R	K	R	S	T	K	S	S	D	K	R	S	K	G	R	R	D	S	D	S
	A/chicken/Guangxi/067C4/2010	2010	G	Q	T	S	T	K	D	Q	N	N	A	P	Q	D	T	A	T	N	T	D	E	T	L	L	L	Q	R	K	R	S	T	K	S	S	D	K	R	S	K	G	R	R	D	S	D	S
	A/chicken/Guangxi/C4080/2010	2010	E	Q	T	D	T	K	S	R	N	N	N	P	Q	E	D	A	R	N	T	D	E	I	L	L	L	Q	R	K	R	S	T	K	S	S	D	N	R	G	K	G	R	R	D	S	D	S
	A/canine/Guangxi/1/2011	2011	G	Q	T	S	T	K	D	Q	N	N	A	P	Q	D	T	A	T	N	T	D	E	T	L	L	L	Q	R	K	R	S	T	K	S	S	D	R	K	G	R	G	R	R	S	K	D	S
	A/equine/Guangxi/3/2011	2011	G	Q	T	S	T	K	D	Q	N	N	A	P	Q	D	T	A	T	N	T	D	E	T	L	L	L	Q	R	K	R	S	T	K	S	S	D	R	K	G	R	G	R	R	S	K	D	S
	A/chicken/China/NN2/2011	2011	G	Q	T	S	T	K	D	Q	D	N	A	P	Q	D	T	A	T	N	T	D	E	T	L	L	L	M	R	K	R	S	T	K	S	S	D	R	K	G	K	G	R	R	S	K	D	S
	A/chicken/China/NN1/2011	2011	G	Q	T	S	T	K	D	Q	N	N	A	P	Q	D	T	V	T	N	T	D	E	T	L	L	L	Q	R	K	R	S	T	K	S	S	D	K	R	S	K	G	R	R	D	S	D	S
	A/dove/China/31B6/2011	2011	E	Q	S	S	T	K	D	Q	N	N	D	P	R	D	T	V	T	N	T	D	E	T	L	L	L	Q	R	K	S	N	V	R	P	A	D	K	R	S	K	G	R	R	D	N	G	S
	A/swine/Guangxi/P3/2011	2011	G	Q	T	S	T	K	D	Q	N	N	A	P	Q	D	T	A	T	N	T	D	E	T	L	L	L	Q	R	K	R	S	T	K	S	S	D	R	K	G	R	G	R	R	S	K	D	S
	A/canine/Guangxi/8/2011	2011	G	Q	T	S	T	K	D	Q	N	N	A	P	Q	D	T	A	T	N	T	D	E	T	L	L	L	Q	R	K	R	S	T	K	S	S	D	R	K	G	R	G	R	R	S	K	D	S
	A/canine/Guangxi/2/2011	2011	G	Q	T	S	T	K	D	Q	N	N	A	P	Q	D	T	A	T	N	T	D	E	T	L	L	L	Q	R	K	R	S	T	K	S	S	D	R	K	G	R	G	R	R	S	K	D	S
	A/chicken/Guangxi/C2163/2012	2012	E	Q	T	D	T	N	G	R	N	N	N	P	Q	E	D	A	T	T	T	D	E	I	L	L	L	Q	R	K	R	S	T	K	S	S	D	K	R	S	K	G	R	R	D	N	D	S
	A/chicken/Guangxi/C1435/2012	2012	G	Q	T	S	T	K	D	Q	N	N	A	P	Q	D	T	V	T	N	T	D	E	T	L	L	L	Q	R	K	R	S	T	K	S	S	D	K	R	S	K	G	R	R	D	S	D	S
	A/chicken/China/111C8/2012	2012	E	Q	S	S	T	K	D	Q	N	N	N	P	R	D	T	A	T	N	T	D	E	T	L	L	L	Q	R	K	S	N	V	R	P	A	D	K	R	S	K	G	R	R	D	S	D	S
	A/chicken/China/116C4/2012	2012	E	Q	S	S	T	K	D	Q	N	N	N	P	R	D	T	A	T	N	T	D	E	T	L	L	L	Q	R	K	S	N	V	R	P	A	D	K	R	S	K	G	R	R	D	N	G	S
	A/chicken/Guangxi/LS/2013	2013	E	Q	T	S	T	K	D	Q	N	N	A	P	Q	D	T	A	T	N	T	D	E	T	L	L	L	M	R	K	R	S	T	K	S	S	D	R	K	D	R	G	R	R	S	K	D	S
	A/chicken/Guangxi/SIC15/2013	2013	G	Q	T	S	T	K	D	Q	D	N	A	P	Q	D	T	V	T	N	T	D	E	T	L	L	L	M	R	K	R	S	T	K	S	S	D	K	K	S	K	G	R	R	D	N	G	S
	A/chicken/China/C/2013	2013	G	Q	T	S	T	K	D	Q	N	N	A	P	Q	D	T	A	T	N	T	D	E	T	L	L	L	Q	R	K	R	S	T	K	S	S	D	K	R	S	K	G	R	R	D	S	D	S
	A/chicken/China/CX/2013	2013	G	Q	T	S	T	K	D	Q	N	N	A	P	Q	D	T	V	T	N	T	D	E	T	L	L	L	M	R	K	R	S	T	K	S	S	D	R	K	G	R	G	R	R	S	K	D	S
	A/chicken/China/155C4/2013	2013	G	Q	T	S	T	K	D	Q	D	N	A	P	Q	D	T	V	T	N	T	D	E	I	L	L	L	M	R	K	R	S	T	K	S	S	D	K	R	S	K	G	R	R	D	N	D	S
	A/goose/China/146G30/2013	2013	G	Q	T	S	T	K	D	Q	D	N	A	P	Q	D	T	V	T	N	T	D	E	T	L	L	L	M	R	K	R	S	T	K	S	S	D	K	R	S	K	G	R	R	D	N	D	S
	A/chicken/China/141C10/2013	2013	E	Q	S	S	T	K	D	Q	N	N	N	P	R	D	T	A	T	N	T	D	E	I	L	L	L	Q	R	K	S	N	V	R	P	A	D	K	R	S	K	G	R	R	D	N	G	S
	A/chicken/China/137C2/2013	2013	G	Q	T	S	T	K	D	Q	N	N	N	P	R	D	T	T	T	N	T	D	E	T	L	L	L	L	R	K	S	N	V	R	P	A	D	R	K	G	R	G	R	R	D	K	D	S
	A/chicken/Guangxi/SIC6/2013	2013	G	Q	T	S	T	K	D	Q	D	N	A	P	Q	D	T	V	T	N	T	D	E	T	L	L	L	M	R	K	R	S	T	K	S	S	D	K	R	S	K	G	R	R	D	N	D	S
	A/chicken/Guangxi/SIC22/2014	2014	G	Q	T	S	T	K	D	Q	D	N	A	P	Q	D	T	V	T	N	T	D	E	T	L	L	L	M	R	K	R	S	T	K	S	S	D	K	K	S	K	G	R	R	D	N	G	S
	A/chicken/China/LF/2014	2014	G	Q	T	S	T	K	D	Q	D	N	A	P	Q	D	T	V	T	N	T	D	E	T	L	L	L	M	R	K	R	S	T	K	S	S	D	N	R	S	K	G	R	R	D	S	D	S
	A/chicken/Guangxi/SIC19/2014	2014	G	Q	T	S	T	K	D	Q	N	N	A	P	Q	D	T	A	T	N	T	D	E	T	L	L	L	M	R	K	R	S	T	K	S	S	D	R	K	G	R	G	R	R	S	K	D	S
	A/chicken/Guangxi/SIC20/2014	2014	E	Q	T	D	T	T	G	R	N	G	D	P	Q	D	T	T	R	G	T	D	E	I	L	L	L	M	R	K	R	S	T	K	S	S	D	K	R	S	K	G	R	R	D	N	G	S
	A/canine/China/LZ11/2018	2018	E	Q	T	D	T	T	G	R	N	G	E	P	Q	D	D	T	R	G	T	D	E	I	L	L	L	M	R	K	R	S	T	K	S	S	D	K	R	S	K	G	R	R	D	N	G	S
	A/chicken/Guangxi/8.25_NNXH007-O/2018	2018	E	Q	T	D	T	N	G	R	D	G	N	P	Q	D	D	T	R	N	T	D	E	I	L	L	L	M	R	K	R	S	T	K	S	S	D	K	R	S	K	G	R	R	D	N	G	S
	A/chicken/Guangxi/8.25_NNXH004-O/2018	2018	E	Q	T	D	T	N	G	R	D	G	N	P	Q	D	D	T	R	N	T	D	E	I	L	L	L	M	R	K	R	S	A	K	S	S	D	K	R	S	K	G	R	R	D	N	G	S
	A/chicken/Guangxi/8.25_NNXH001-O/2018	2018	E	Q	T	D	T	N	G	R	D	G	N	P	Q	D	D	T	R	N	T	D	E	I	L	R	L	M	R	K	R	S	T	K	S	S	D	K	R	S	K	G	R	R	D	N	G	S
	A/chicken/Guangxi/C4/2020	2020	E	Q	T	D	T	K	G	R	N	G	N	P	Q	D	D	T	R	N	T	D	E	I	L	L	L	M	R	K	R	S	T	K	S	S	D	K	R	S	K	G	R	R	D	N	D	S
	A/chicken/Guangxi/418C4/2020	2020	E	Q	T	D	T	T	G	R	D	G	E	P	Q	D	D	T	R	S	T	D	E	I	L	L	L	M	R	K	R	S	T	R	S	S	D	N	R	S	K	G	R	R	D	N	G	S
	A/chicken/Guangxi/421C15/2020	2020	E	Q	T	D	T	N	G	R	N	G	N	P	Q	D	D	T	R	A	T	D	E	I	L	L	L	M	R	K	R	S	T	K	S	S	D	N	R	S	K	G	R	R	D	N	G	S
	A/duck/Guangxi/422D32/2020	2020	E	Q	T	D	T	N	G	R	N	G	N	P	Q	E	D	T	R	N	T	D	E	I	L	L	L	M	R	K	R	S	T	K	S	S	D	N	R	S	K	G	R	R	D	N	G	S
	A/duck/Guangxi/422D33/2020	2020	E	Q	T	D	T	N	G	R	D	G	N	P	Q	D	D	T	R	T	T	D	E	I	L	L	L	M	R	K	K	S	I	K	S	S	D	K	R	S	K	G	R	R	D	N	G	S
	A/chicken/Guangxi/425C1/2020	2020	E	Q	T	D	T	N	G	R	N	G	N	P	P	E	D	T	R	T	T	D	E	I	L	L	L	M	R	K	R	S	T	K	S	S	D	K	R	S	K	G	R	K	D	N	G	S
	A/chicken/Guangxi/LZ076D7/2020	2020	E	Q	T	D	T	S	G	R	D	G	N	P	Q	D	D	T	R	N	T	D	E	I	L	L	L	M	R	K	R	S	I	K	S	S	D	K	R	S	K	G	R	R	D	N	G	S
	A/duck/Guangxi/LZ076E7/2020	2020	E	Q	T	D	T	T	G	R	D	G	E	P	Q	D	T	T	S	G	T	D	E	I	L	L	L	M	R	K	R	S	T	K	S	S	D	K	R	S	K	G	R	R	D	N	G	S
	A/chicken/Guangxi/462C4/2021	2021	E	Q	T	D	T	N	G	R	N	G	N	P	Q	E	D	T	R	T	T	D	E	V	L	L	L	M	R	K	R	S	T	K	S	S	D	K	R	S	K	G	R	R	D	N	G	S
	A/chicken/Guangxi/462C3/2021	2021	E	Q	T	D	T	N	G	R	N	G	N	P	Q	E	D	T	R	T	T	D	E	V	L	L	L	M	R	K	R	S	T	K	S	S	D	K	R	S	K	G	R	R	D	N	G	S
	A/chicken/Guangxi/472C2/2021	2021	E	Q	T	D	T	N	G	R	D	G	N	P	Q	D	D	T	R	T	T	D	E	I	L	L	L	M	R	K	K	S	I	K	S	S	D	K	R	S	K	G	R	R	D	N	G	S
	A/chicken/Guangxi/472C4/2021	2021	E	Q	T	D	T	N	G	R	D	G	N	P	Q	D	D	T	R	T	T	D	E	I	L	L	L	M	R	K	K	S	I	K	S	S	D	K	R	S	K	G	R	R	D	N	G	S
	A/duck/Guangxi/474D34/2021	2021	E	Q	T	D	T	N	G	R	N	N	N	P	Q	E	D	V	R	T	T	D	E	I	L	L	L	M	R	K	R	S	T	K	S	S	D	K	R	G	K	G	R	K	D	N	S	S
	A/chicken/Guangxi/505C2/2022	2022	E	Q	T	D	T	K	S	R	N	N	N	P	Q	E	D	V	R	N	T	D	E	I	L	L	L	M	R	K	R	S	T	K	S	S	D	K	R	S	K	G	R	K	D	N	S	S
	A/chicken/Guangxi/498C1/2022	2022	E	Q	T	D	T	N	S	R	N	N	N	P	Q	E	D	A	R	T	T	D	E	I	L	R	L	M	R	K	R	S	T	K	S	S	D	K	R	S	K	G	R	K	D	N	S	S
	A/duck/Guangxi/LZ097ex16/2022	2022	E	Q	T	D	T	N	G	R	N	N	N	P	Q	E	D	V	R	T	T	D	E	I	L	L	L	M	R	K	R	S	T	K	S	S	D	K	R	S	K	G	R	K	D	N	S	S
	A/chicken/Guangxi/530C10/2023	2023	E	Q	T	D	T	N	G	R	N	N	N	P	Q	E	D	V	R	T	T	D	E	I	L	L	L	M	R	K	M	S	T	K	S	S	D	K	R	S	K	G	R	K	D	N	S	S
	A/chicken/Guangxi/529C6/2023	2023	E	Q	T	D	T	N	S	R	N	N	N	P	Q	E	D	V	R	T	T	D	E	I	L	R	L	M	R	K	R	S	T	K	S	S	D	K	R	S	K	G	R	K	D	N	S	S
	A/chicken/Guangxi/527C6/2023	2023	E	Q	T	D	T	N	G	R	N	N	N	P	Q	E	D	V	R	T	T	D	E	I	L	L	L	M	R	K	R	S	T	R	S	S	D	K	R	S	K	G	R	K	D	N	S	S
	A/chicken/Guangxi/BSC119/2023	2023	E	Q	T	D	T	T	S	R	N	G	E	P	Q	D	E	T	R	G	T	D	E	I	L	L	L	M	R	K	R	S	T	K	S	S	D	N	K	S	K	G	R	K	D	N	G	S
	A/chicken/Guangxi/DXC18/2023	2023	E	Q	T	D	T	T	G	R	N	N	E	P	Q	D	E	T	R	G	T	D	E	V	L	L	L	M	R	K	R	S	T	K	S	S	D	K	R	S	K	G	R	R	D	N	G	S
	A/chicken/Guangxi/FCGC26/2023	2023	E	Q	T	D	T	T	G	R	N	N	E	P	Q	D	E	T	R	G	T	D	E	V	L	L	L	M	R	K	R	S	T	K	S	S	D	K	R	S	K	G	R	E	D	N	S	S
	A/duck/Guangxi/534D34/2023	2023	D	Q	T	D	T	N	G	R	N	N	N	P	Q	E	D	V	R	T	T	D	E	I	L	L	L	M	R	K	R	S	T	K	S	S	D	K	R	S	K	G	R	K	D	N	S	S
	A/chicken/Guangxi/540C2/2023	2023	E	Q	T	D	T	N	G	R	N	N	N	P	Q	E	D	V	R	T	T	D	E	I	L	L	L	M	R	K	R	S	T	K	S	S	D	R	R	S	K	G	R	K	D	N	S	S
	A/chicken/Guangxi/540C5/2023	2023	E	Q	T	D	T	T	G	R	N	G	E	P	Q	D	E	T	R	G	T	D	E	I	L	L	L	M	R	K	R	S	T	K	S	S	D	K	R	S	K	G	R	K	D	N	S	S
	A/duck/Guangxi/540D31/2023	2023	E	Q	T	D	T	N	G	R	N	N	N	P	Q	E	D	V	R	T	T	D	E	I	L	L	L	M	R	K	R	S	T	K	S	S	D	R	R	S	K	G	R	K	D	N	S	S
	A/pigeon/Guangxi/540P53/2023	2023	E	Q	T	D	T	N	G	R	N	N	N	P	Q	E	D	V	R	T	T	D	E	I	L	L	L	M	R	K	R	S	T	K	S	S	D	R	R	S	K	G	R	K	D	N	S	S
	A/goose/Guangxi/540G48/2023	2023	D	Q	T	D	T	N	G	R	N	N	N	P	Q	E	D	V	R	T	T	D	E	I	L	L	L	M	R	K	R	S	T	K	S	S	D	K	R	S	K	G	R	K	D	N	S	S

## Sheet: Table S5
Table S5. Amino acid substitutions in H9N2 AIVs that contribute to enhanced pathogenicity, receptor binding, and transmissibility in mammals
		HA protein (H9 Numbering)					NA		PB2		M2
Virus	Collection_Date	Cleavage sites	Receptor-binding shift positions			Immune escape-related sites	Amino acid deletion at position 63–65	Neuraminidase inhibitor resistance mutations	Mammalian adaption mutations		Adamantine resistance mutations
H9 Numbering		333-338	234	198	235	166	63-65	274	627	701	31
A/chicken/Guangxi/KMIII/1999	1999	PARSSR	Q	T	Q	D	Yes	H	E	D	S
A/chicken/Guangxi/4/1999	1999	PARSSR	Q	A	Q	N	/	H	E	D	S
A/chicken/Guangxi/9/99	1999	PARSSR	Q	T	Q	D	Yes	H	E	D	S
A/chicken/Guangxi/10/99	1999	PARSSR	L	T	Q	D	/	H	E	D	S
A/chicken/Guangxi/6/2000	2000	PARSSR	Q	T	Q	N	/	H	E	D	S
A/chicken/China/Guangxi14/2000	2000	PARSSR	Q	A	Q	N	/	H	E	D	S
A/chicken/China/Guangxi17/2000	2000	PARSSR	L	V	Q	T	/	H	E	D	S
A/chicken/China/Guangxi1/2000	2000	PARSSR	L	A	Q	N	/	H	E	D	S
A/duck/Guangxi/NN/2005	2005	PARSSR	L	V	Q	N	/	H	E	D	N
A/swine/Guangxi/S11/2005	2005	PARASR	Q	T	Q	D	Yes	H	E	D	S
A/swine/Guangxi/S15/2005	2005	PARASR	Q	V	Q	D	Yes	H	E	D	S
A/swine/Guangxi/FS2/2005	2005	PARASR	L	A	Q	D	Yes	H	E	D	S
A/chicken/Guangxi/55/2005	2005	PARASR	L	T	Q	N	Yes	H	E	D	S
A/duck/Guangxi/51/2005	2005	PARASR	L	V	Q	D	Yes	H	E	D	S
A/chicken/Guangxi/37/2005	2005	PSRSSR	L	A	Q	D	Yes	H	E	D	S
A/swine/Guangxi/58/2005	2005	PARSSR	L	A	Q	N	Yes	H	E	D	S
A/duck/Guangxi/NN/2006	2006	PSRSSR	L	V	Q	N	/	H	E	D	N
A/quail/Guangxi/B1/2006	2006	PARASR	Q	T	Q	D	Yes	H	E	D	S
A/swine/Guangxi/10/2007	2007	PARSSR	Q	T	Q	N	Yes	H	E	D	S
A/swine/Guangxi/9/2007	2007	PARSSR	Q	T	Q	N	Yes	H	E	D	S
A/swine/Guangxi/8/2007	2007	PARSSR	Q	A	Q	D	Yes	H	E	D	S
A/swine/Guangxi/7/2007	2007	PARSSR	Q	T	Q	N	Yes	H	E	D	S
A/chicken/Guangxi/LF/2007	2007	PSRSSR	L	A	Q	N	/	H	E	D	S
A/chicken/Guangxi/DX/2008	2008	PSRSSR	L	V	Q	N	/	H	E	D	N
A/duck/Guangxi/RX/2009	2009	PARSSR	Q	V	Q	N	/	H	E	D	S
A/chicken/Guangxi/G8/2009	2009	PSRSSR	L	V	Q	N	Yes	H	E	D	N
A/chicken/Guangxi/066C10/2010	2010	PSRSSR	L	A	Q	N	/	H	E	D	N
A/chicken/Guangxi/067C4/2010	2010	PSRSSR	L	A	Q	N	/	H	E	D	N
A/chicken/Guangxi/C4080/2010	2010	PSRSSR	L	A	Q	N	Yes	H	E	D	N
A/canine/Guangxi/1/2011	2011	PSRSSR	L	A	Q	N	/	H	E	D	N
A/equine/Guangxi/3/2011	2011	PSRSSR	L	A	Q	N	/	H	E	D	N
A/chicken/China/NN2/2011	2011	PSRSSR	L	A	M	D	/	H	E	D	G
A/chicken/China/NN1/2011	2011	PSRSSR	L	V	Q	N	Yes	H	E	D	N
A/dove/China/31B6/2011	2011	PARSSR	L	V	Q	N	Yes	H	E	D	N
A/swine/Guangxi/P3/2011	2011	PSRSSR	L	A	Q	N	/	H	E	D	N
A/canine/Guangxi/8/2011	2011	PSRSSR	L	A	Q	N	/	H	E	D	N
A/canine/Guangxi/2/2011	2011	PSRSSR	L	A	Q	N	/	H	E	D	N
A/chicken/Guangxi/C2163/2012	2012	PSRSSR	L	A	Q	N	Yes	H	E	D	N
A/chicken/Guangxi/C1435/2012	2012	PSRSSR	L	V	Q	N	Yes	H	E	D	N
A/chicken/China/111C8/2012	2012	PARSSR	L	A	Q	N	Yes	H	E	D	N
A/chicken/China/116C4/2012	2012	PARSSR	L	A	Q	N	Yes	H	E	D	N
A/chicken/Guangxi/LS/2013	2013	PSRSSR	L	A	M	N	/	H	E	D	N
A/chicken/Guangxi/SIC15/2013	2013	PSRSSR	L	V	M	D	Yes	H	E	D	N
A/chicken/China/C/2013	2013	PSRSSR	L	A	Q	N	Yes	H	E	D	N
A/chicken/China/CX/2013	2013	PSKSSR	L	V	M	N	/	H	E	D	N
A/chicken/China/155C4/2013	2013	PSRSSR	L	V	M	D	Yes	H	E	D	N
A/goose/China/146G30/2013	2013	PSRSSR	L	V	M	D	Yes	H	E	D	N
A/chicken/China/141C10/2013	2013	PARSSR	L	A	Q	N	Yes	H	E	D	N
A/chicken/China/137C2/2013	2013	PSRSSR	L	T	L	N	/	H	E	D	N
A/chicken/Guangxi/SIC6/2013	2013	PSRSSR	L	V	M	D	Yes	H	E	D	N
A/chicken/Guangxi/SIC22/2014	2014	PSRSSR	L	V	M	D	Yes	H	E	D	N
A/chicken/China/LF/2014	2014	PSRSSR	L	V	M	D	Yes	H	E	D	N
A/chicken/Guangxi/SIC19/2014	2014	PSRSSR	L	A	M	N	/	H	E	D	N
A/chicken/Guangxi/SIC20/2014	2014	PSRSSR	L	T	M	N	Yes	H	E	D	N
A/canine/China/LZ11/2018	2018	PSRSSR	L	T	M	N	Yes	H	E	D	N
A/chicken/Guangxi/8.25_NNXH007-O/2018	2018	PSRSSR	L	T	M	D	Yes	H	E	D	N
A/chicken/Guangxi/8.25_NNXH004-O/2018	2018	PSRSSR	L	T	M	D	Yes	H	E	D	N
A/chicken/Guangxi/8.25_NNXH001-O/2018	2018	PSRSSR	L	T	M	D	Yes	H	E	D	N
A/chicken/Guangxi/C4/2020	2020	PSRSSR	L	T	M	N	Yes	H	E	D	N
A/chicken/Guangxi/418C4/2020	2020	PSRSSR	L	T	M	D	Yes	H	E	D	N
A/chicken/Guangxi/421C15/2020	2020	PSRSSR	L	T	M	N	Yes	H	E	D	N
A/duck/Guangxi/422D32/2020	2020	PSRSSR	L	T	M	N	Yes	H	E	D	N
A/duck/Guangxi/422D33/2020	2020	PSRSSR	L	T	M	D	Yes	H	E	D	N
A/chicken/Guangxi/425C1/2020	2020	PSRSSR	L	T	M	N	Yes	H	E	D	N
A/chicken/Guangxi/LZ076D7/2020	2020	PSRSSR	L	T	M	D	Yes	H	E	D	N
A/duck/Guangxi/LZ076E7/2020	2020	PSRSSR	L	T	M	D	Yes	H	E	D	N
A/chicken/Guangxi/462C4/2021	2021	PSRSSR	L	T	M	N	Yes	H	E	D	N
A/chicken/Guangxi/462C3/2021	2021	PSRSSR	L	T	M	N	Yes	H	E	D	N
A/chicken/Guangxi/472C2/2021	2021	PSRSSR	L	T	M	D	Yes	H	E	D	N
A/chicken/Guangxi/472C4/2021	2021	PSRSSR	L	T	M	D	Yes	H	E	D	N
A/duck/Guangxi/474D34/2021	2021	PSRSSR	L	V	M	N	Yes	H	E	D	N
A/chicken/Guangxi/505C2/2022	2022	PSRSSR	L	V	M	N	Yes	H	E	D	N
A/chicken/Guangxi/498C1/2022	2022	PSRSSR	L	A	M	N	Yes	H	E	D	N
A/duck/Guangxi/LZ097ex16/2022	2022	PSRSSR	L	V	M	N	Yes	H	E	D	N
A/chicken/Guangxi/530C10/2023	2023	PSRSSR	L	V	M	N	Yes	H	E	D	N
A/chicken/Guangxi/529C6/2023	2023	PSRSSR	L	V	M	N	Yes	H	E	D	N
A/chicken/Guangxi/527C6/2023	2023	PSRSSR	L	V	M	N	Yes	H	E	D	N
A/chicken/Guangxi/BSC119/2023	2023	PSRSSR	L	T	M	N	Yes	H	E	D	N
A/chicken/Guangxi/DXC18/2023	2023	PSRSSR	L	T	M	N	Yes	H	E	D	N
A/chicken/Guangxi/FCGC26/2023	2023	PSRSSR	L	T	M	N	Yes	H	E	D	N
A/duck/Guangxi/534D34/2023	2023	PSRSSR	L	V	M	N	Yes	H	E	D	N
A/chicken/Guangxi/540C2/2023	2023	PSRSSR	L	V	M	N	Yes	H	E	D	N
A/chicken/Guangxi/540C5/2023	2023	PSRSSR	L	T	M	N	Yes	H	E	D	N
A/duck/Guangxi/540D31/2023	2023	PSRSSR	L	V	M	N	Yes	H	E	D	N
A/pigeon/Guangxi/540P53/2023	2023	PSRSSR	L	V	M	N	Yes	H	E	D	N
A/goose/Guangxi/540G48/2023	2023	PSRSSR	L	V	M	N	Yes	H	E	D	N
‘/’ represents no deletion at the position
