# Supplementary material for: Genetic Evolution of H9N2 Avian Influenza Virus in Guangxi, China
Source: Microorganisms. 2025 Nov 12;13(11):2579. doi: 10.3390/microorganisms13112579 (PMC12654625; doi:10.3390/microorganisms13112579)
Supplement: Supplementary file 1 [file microorganisms-13-02579-s001.zip › Table S1.xlsx]

## Sheet: Sheet1
Table S1. Information on H9N2 AIV strains isolated from live poultry markets in Guangxi from 2020–2023
Number	Collection date	Host	Strain name	Abbreviation	GenBank accession No.
1	2020.08.20	chicken	A/chicken/Guangxi/418C4/2020	Ck/GX/418C4/20	PV819484 - PV819491
2	2020.09.10	chicken	A/chicken/Guangxi/421C15/2020	Ck/GX/421C15/20	PV826512-PV8265129
3	2020.09.17	duck	A/duck/Guangxi/422D32/2020	Du/GX/422D34/20	PV833698 - PV833705
4	2020.09.17	duck	A/duck/Guangxi/422D33/2020	Du/GX/422D33/20	PV833706-PV833713
5	2020.10.14	chicken	A/chicken/Guangxi/LZ076D7/2020	Ck/GX/LZ076D7/20	PV833714- PV833721
6	2020.10.14	duck	A/duck/Guangxi/LZ076E7/2020	Ck/GX/LZ076E7/20	PV833758-PV833765
7	2020.10.16	chicken	A/chicken/Guangxi/425C1/2020	Ck/GX/425C1/20	PV833766-PV833773
8	2021.09.01	chicken	A/chicken/Guangxi/462C4/2021	Ck/GX/462C4/21	PV833788-PV833795
9	2021.09.01	chicken	A/chicken/Guangxi/462C3/2021	Ck/GX/462C3/21	PV833780-PV833787
10	2021.11.18	chicken	A/chicken/Guangxi/472C2/2021	Ck/GX/472C2/21	PV833798-PV833805
11	2021.11.18	chicken	A/chicken/Guangxi/472C4/2021	Ck/GX/472C4/21	PV834125-PV834132
12	2021.11.18	duck	A/duck/Guangxi/474D34/2021	Du/GX/474D34/21	PV834153-PV834160
13	2022.06.28	duck	A/duck/Guangxi/LZ097ex16/2022	Du/GX/LZ097ex16/22	PV839715-PV839722
14	2022.8.17	chicken	A/chicken/Guangxi/498C1/2022	Ck/GX/498C1/22	PV839698-PV839705
15	2022.10.13	chicken	A/chicken/Guangxi/505C2/2022	Ck/GX/505C2/22	PV839706-PV839713
16	2023.05.11	chicken	A/chicken/Guangxi/DXC18/2023	Ck/GX/DXC18/23	PV839723-PV839730
17	2023.05.18	chicken	A/chicken/Guangxi/527C6/2023	Ck/GX/527C6/23	PV839732-PV839739
18	2023.06.08	chicken	A/chicken/Guangxi/529C6/2023	Ck/GX/529C6/23	PV839740-PV839747
19	2023.06.01	chicken	A/chicken/Guangxi/530C10/2023	Ck/GX/530C10/23	PV839748-PV839755
20	2023.06.15	chicken	A/chicken/Guangxi/BSC119/2023	Ck/GX/BSC119/23	PV839758-PV839765
21	2023.06.30	chicken	A/chicken/Guangxi/FCGC26/2023	Ck/GX/FCGC26/23	PV839766-PV839773
22	2023.07.20	chicken	A/duck/Guangxi/534D34/2023	Du/GX/534D34/23	PV839931-PV839938
23	2023.09.21	chicken	A/chicken/Guangxi/540C2/2023	Ck/GX/540C2/23	PV839945-PV839952
24	2023.09.21	chicken	A/chicken/Guangxi/540C5/2023	Ck/GX/540C5/23	PV839962-PV839969
25	2023.09.21	duck	A/duck/Guangxi/540D31/2023	Du/GX/540D31/23	PV839954-PV839961
26	2023.09.21	pigeon	A/ pigeon/Guangxi/540P53/2023	Pi/GX/540P53/23	PV840005-PV840012
27	2023.09.21	goose	A/ goose/Guangxi/540G48/2023	Go/GX/540G48/23	PV839975-PV839982
