# Supplementary material for: Genetic Evolution of H9N2 Avian Influenza Virus in Guangxi, China
Source: Microorganisms. 2025 Nov 12;13(11):2579. doi: 10.3390/microorganisms13112579 (PMC12654625; doi:10.3390/microorganisms13112579)
Supplement: Supplementary file 1 [file microorganisms-13-02579-s001.zip › Table S2 all reference H9N2 AIVs .xlsx]

## Sheet: all reference H9N2 AIVs 
Table S2. Detailed information of all reference H9N2 AIVs obtained from the GenBank database
GenBank accession No.	length	gene	strain	host	country	Collection_Date
KU217323	2280	PB2	A/Zhongshan/201501/2015	human	China	2015-02-07
KU217322	2274	PB1	A/Zhongshan/201501/2015	human	China	2015-02-07
KU217321	2151	PA	A/Zhongshan/201501/2015	human	China	2015-02-07
KU217320	1497	NP	A/Zhongshan/201501/2015	human	China	2015-02-07
KU217319	872	NS	A/Zhongshan/201501/2015	human	China	2015-02-07
KU217318	1401	NA	A/Zhongshan/201501/2015	human	China	2015-02-07
KU217317	1027	M	A/Zhongshan/201501/2015	human	China	2015-02-07
KU217316	1683	HA	A/Zhongshan/201501/2015	human	China	2015-02-07
CY130061	2316	PB2	A/turkey/Wisconsin/1/1966	turkey	USA	1966
CY130060	2316	PB1	A/turkey/Wisconsin/1/1966	turkey	USA	1966
CY130059	2208	PA	A/turkey/Wisconsin/1/1966	turkey	USA	1966
CY130058	865	NS	A/turkey/Wisconsin/1/1966	turkey	USA	1966
CY130057	1540	NP	A/turkey/Wisconsin/1/1966	turkey	USA	1966
CY130056	1442	NA	A/turkey/Wisconsin/1/1966	turkey	China	1966
CY130055	1002	M	A/turkey/Wisconsin/1/1966	turkey	USA	1966
CY130054	1717	HA	A/turkey/Wisconsin/1/1966	turkey	USA	1966
EU086333	2341	PB2	A/swine/Guangxi/S15/2005	swine	China	2005
EU086331	2341	PB1	A/swine/Guangxi/S15/2005	swine	China	2005
EU086328	2233	PA	A/swine/Guangxi/S15/2005	swine	China	2005
EU086326	890	NS	A/swine/Guangxi/S15/2005	swine	China	2005
EU086324	1565	NP	A/swine/Guangxi/S15/2005	swine	China	2005
EU086322	1457	NA	A/swine/Guangxi/S15/2005	swine	China	2005
EU086321	1027	M	A/swine/Guangxi/S15/2005	swine	China	2005
EU086318	1742	HA	A/swine/Guangxi/S15/2005	swine	China	2005
EU086332	2341	PB2	A/swine/Guangxi/S11/2005	swine	China	2005
EU086330	2341	PB1	A/swine/Guangxi/S11/2005	swine	China	2005
EU086329	2233	PA	A/swine/Guangxi/S11/2005	swine	China	2005
EU086327	890	NS	A/swine/Guangxi/S11/2005	swine	China	2005
EU086325	1565	NP	A/swine/Guangxi/S11/2005	swine	China	2005
EU086323	1457	NA	A/swine/Guangxi/S11/2005	swine	China	2005
EU086320	1027	M	A/swine/Guangxi/S11/2005	swine	China	2005
EU086319	1742	HA	A/swine/Guangxi/S11/2005	swine	China	2005
PP776477	2280	PB2	A/swine/Guangxi/P3/2011	swine	China	2011-03-01
PP776443	2274	PB1	A/swine/Guangxi/P3/2011	swine	China	2011-03-01
PP776118	2151	PA	A/swine/Guangxi/P3/2011	swine	China	2011-03-01
PP774221	838	NS	A/swine/Guangxi/P3/2011	swine	China	2011-03-01
PP774212	1497	NP	A/swine/Guangxi/P3/2011	swine	China	2011-03-01
PP773548	1410	NA	A/swine/Guangxi/P3/2011	swine	China	2011-03-01
PP770743	982	M	A/swine/Guangxi/P3/2011	swine	China	2011-03-01
PP770712	1683	HA	A/swine/Guangxi/P3/2011	swine	China	2011-03-01
EU086316	2341	PB2	A/swine/Guangxi/FS2/2005	swine	China	2006
EU086314	2341	PB1	A/swine/Guangxi/FS2/2005	swine	China	2005
EU086313	2233	PA	A/swine/Guangxi/FS2/2005	swine	China	2005
EU086310	890	NS	A/swine/Guangxi/FS2/2005	swine	China	2005
EU086309	1565	NP	A/swine/Guangxi/FS2/2005	swine	China	2005
EU086306	1457	NA	A/swine/Guangxi/FS2/2005	swine	China	2005
EU086304	1027	M	A/swine/Guangxi/FS2/2005	swine	China	2005
EU086302	1742	HA	A/swine/Guangxi/FS2/2005	swine	China	2005
CY075050	890	NS	A/swine/Guangxi/9/2007	swine	China	2007/2
CY075049	1027	M	A/swine/Guangxi/9/2007	swine	China	2007/2
CY075048	1458	NA	A/swine/Guangxi/9/2007	swine	China	2007/2
CY075047	1565	NP	A/swine/Guangxi/9/2007	swine	China	2007/2
CY075046	1742	HA	A/swine/Guangxi/9/2007	swine	China	2007/2
CY075045	2233	PA	A/swine/Guangxi/9/2007	swine	China	2007/2
CY075044	2341	PB1	A/swine/Guangxi/9/2007	swine	China	2007/2
CY075043	2341	PB2	A/swine/Guangxi/9/2007	swine	China	2007/2
CY075042	890	NS	A/swine/Guangxi/8/2007	swine	China	2007/2
CY075041	1027	M	A/swine/Guangxi/8/2007	swine	China	2007/2
CY075040	1458	NA	A/swine/Guangxi/8/2007	swine	China	2007/2
CY075039	1565	NP	A/swine/Guangxi/8/2007	swine	China	2007/2
CY075038	1742	HA	A/swine/Guangxi/8/2007	swine	China	2007/2
CY075037	2233	PA	A/swine/Guangxi/8/2007	swine	China	2007/2
CY075036	2341	PB1	A/swine/Guangxi/8/2007	swine	China	2007/2
CY075035	2341	PB2	A/swine/Guangxi/8/2007	swine	China	2007/2
CY075034	890	NS	A/swine/Guangxi/7/2007	swine	China	2007/2
CY075033	1027	M	A/swine/Guangxi/7/2007	swine	China	2007/2
CY075032	1458	NA	A/swine/Guangxi/7/2007	swine	China	2007/2
CY075031	1565	NP	A/swine/Guangxi/7/2007	swine	China	2007/2
CY075030	1742	HA	A/swine/Guangxi/7/2007	swine	China	2007/2
CY075029	2233	PA	A/swine/Guangxi/7/2007	swine	China	2007/2
CY075028	2341	PB1	A/swine/Guangxi/7/2007	swine	China	2007/2
CY075027	2341	PB2	A/swine/Guangxi/7/2007	swine	China	2007/2
EF612749	2341	PB2	A/swine/Guangxi/58/2005	swine	China	2005
EF612748	2341	PB1	A/swine/Guangxi/58/2005	swine	China	2005
EF612747	2233	PA	A/swine/Guangxi/58/2005	swine	China	2005
EF612746	890	NS	A/swine/Guangxi/58/2005	swine	China	2005
EF612745	1565	NP	A/swine/Guangxi/58/2005	swine	China	2005
EF612744	1457	NA	A/swine/Guangxi/58/2005	swine	China	2005
EF612743	1027	M	A/swine/Guangxi/58/2005	swine	China	2005
EF612742	1742	HA	A/swine/Guangxi/58/2005	swine	China	2005
CY075058	890	NS	A/swine/Guangxi/10/2007	swine	China	2007/2
CY075057	1027	M	A/swine/Guangxi/10/2007	swine	China	2007/2
CY075056	1458	NA	A/swine/Guangxi/10/2007	swine	China	2007/2
CY075055	1565	NP	A/swine/Guangxi/10/2007	swine	China	2007/2
CY075054	1742	HA	A/swine/Guangxi/10/2007	swine	China	2007/2
CY075053	2233	PA	A/swine/Guangxi/10/2007	swine	China	2007/2
CY075052	2341	PB1	A/swine/Guangxi/10/2007	swine	China	2007/2
CY075051	2341	PB2	A/swine/Guangxi/10/2007	swine	China	2007/2
AF156477	831	NS	A/Quail/Hong_Kong/G1/97	Quail	China	1997
AF156463	976	M	A/Quail/Hong_Kong/G1/97	Quail	China	1997
AF156449	2144	PA	A/Quail/Hong_Kong/G1/97	Quail	China	1997
AF156435	2253	PB2	A/Quail/Hong_Kong/G1/97	Quail	China	1997
AF156421	2233	PB1	A/Quail/Hong_Kong/G1/97	Quail	China	1997
AF156407	1520	NP	A/Quail/Hong_Kong/G1/97	Quail	China	1997
AF156396	1387	NA	A/Quail/Hong_Kong/G1/97	Quail	China	1997
AF156378	1629	HA	A/Quail/Hong_Kong/G1/97	Quail	China	1997
EU086299	2341	PB2	A/quail/Guangxi/B1/2006	quail	China	2006
EU086297	2341	PB1	A/quail/Guangxi/B1/2006	quail	China	2006
EU086294	2233	PA	A/quail/Guangxi/B1/2006	quail	China	2006
EU086292	890	NS	A/quail/Guangxi/B1/2006	quail	China	2006
EU086289	1565	NP	A/quail/Guangxi/B1/2006	quail	China	2006
EU086287	1457	NA	A/quail/Guangxi/B1/2006	quail	China	2006
EU086285	1027	M	A/quail/Guangxi/B1/2006	quail	China	2006
EU086283	1742	HA	A/quail/Guangxi/B1/2006	quail	China	2006
MH930834	1683	HA	A/Pakistan/486/2015	human	Pakistan	2015-11-19
MF280171	1410	NA	A/Pakistan/486/2015	human	Pakistan	2015-11-19
KM455876	838	NS	A/Lengshuitan/11197/2013	human	China	2013-11-20
KM455875	982	M	A/Lengshuitan/11197/2013	human	China	2013-11-20
KM455874	1401	NA	A/Lengshuitan/11197/2013	human	China	2013-11-20
KM455873	1497	NP	A/Lengshuitan/11197/2013	human	China	2013-11-20
KM455872	1683	HA	A/Lengshuitan/11197/2013	human	China	2013-11-20
KM455871	2151	PA	A/Lengshuitan/11197/2013	human	China	2013-11-20
KM455870	2274	PB1	A/Lengshuitan/11197/2013	human	China	2013-11-20
KM455869	2280	PB2	A/Lengshuitan/11197/2013	human	China	2013-11-20
MK673900	871	NS	A/India/TCM2581/2019	human	India	2019-02-02
MK673899	1002	M	A/India/TCM2581/2019	human	India	2019-02-02
MK673898	1424	NA	A/India/TCM2581/2019	human	India	2019-02-02
MK673897	1548	NP	A/India/TCM2581/2019	human	India	2019-02-02
MK673896	1709	HA	A/India/TCM2581/2019	human	India	2019-02-02
MK673895	2217	PA	A/India/TCM2581/2019	human	India	2019-02-02
MK673894	2293	PB1	A/India/TCM2581/2019	human	India	2019-02-02
MK673893	2337	PB2	A/India/TCM2581/2019	human	India	2019-02-02
KX595342	864	NS	A/Hunan/44557/2015	human	China	2015-11-30
KX595341	992	M	A/Hunan/44557/2015	human	China	2015-11-30
KX595340	1401	NA	A/Hunan/44557/2015	human	China	2015-11-30
KX595339	1520	NP	A/Hunan/44557/2015	human	China	2015-11-30
KX595338	1683	HA	A/Hunan/44557/2015	human	China	2015-11-30
KX595337	2151	PA	A/Hunan/44557/2015	human	China	2015-11-30
KX595336	2277	PB1	A/Hunan/44557/2015	human	China	2015-11-30
KX595335	2280	PB2	A/Hunan/44557/2015	human	China	2015-11-30
CY055152	824	NS	A/Hong_Kong/35820/2009	human	China	2009-12-04
CY055151	682	M1	A/Hong_Kong/35820/2009	human	China	2009-12-04
CY055150	1379	NA	A/Hong_Kong/35820/2009	human	China	2009-12-04
CY055149	1276	NP	A/Hong_Kong/35820/2009	human	China	2009-12-04
CY055148	1634	HA	A/Hong_Kong/35820/2009	human	China	2009-12-04
CY055147	2076	PA	A/Hong_Kong/35820/2009	human	China	2009-12-04
CY055146	2157	PB1	A/Hong_Kong/35820/2009	human	China	2009-12-04
CY055145	786	PB2	A/Hong_Kong/35820/2009	human	China	2009-12-04
KF188320	824	NS	A/Hong_Kong/33982/2009	human	China	2009-10-29
KF188319	682	M	A/Hong_Kong/33982/2009	human	China	2009-10-29
KF188318	1379	NA	A/Hong_Kong/33982/2009	human	China	2009-10-29
KF188317	1276	NP	A/Hong_Kong/33982/2009	human	China	2009-10-29
KF188316	1633	HA	A/Hong_Kong/33982/2009	human	China	2009-10-29
KF188315	2076	PA	A/Hong_Kong/33982/2009	human	China	2009-10-29
KF188314	2157	PB1	A/Hong_Kong/33982/2009	human	China	2009-10-29
KF188313	2105	PB2	A/Hong_Kong/33982/2009	human	China	2009-10-29
CY055160	824	NS	A/Hong_Kong/3239/2008	human	China	2008-12-22
CY055159	682	M1	A/Hong_Kong/3239/2008	human	China	2008-12-22
CY055158	1379	NA	A/Hong_Kong/3239/2008	human	China	2008-12-22
CY055157	1276	NP	A/Hong_Kong/3239/2008	human	China	2008-12-22
CY055156	1634	HA	A/Hong_Kong/3239/2008	human	China	2008-12-22
CY055155	2076	PA	A/Hong_Kong/3239/2008	human	China	2008-12-22
CY055154	2157	PB1	A/Hong_Kong/3239/2008	human	China	2008-12-22
CY055153	2105	PB2	A/Hong_Kong/3239/2008	human	China	2008-12-22
KX867853	890	NS	A/Guangdong/W1/2004	human	China	2004-06-20
KX867852	1027	M	A/Guangdong/W1/2004	human	China	2004-06-20
KX867851	1466	NA	A/Guangdong/W1/2004	human	China	2004-06-20
KX867850	1565	NP	A/Guangdong/W1/2004	human	China	2004-06-20
KX867849	1742	HA	A/Guangdong/W1/2004	human	China	2004-06-20
KX867848	2233	PA	A/Guangdong/W1/2004	human	China	2004-06-20
KX867847	2341	PB1	A/Guangdong/W1/2004	human	China	2004-06-20
KX867846	2341	PB2	A/Guangdong/W1/2004	human	China	2004-06-20
KX808592	844	NS	A/Guangdong/MZ058/2016	human	China	2016-06-15
KX808591	982	M	A/Guangdong/MZ058/2016	human	China	2016-06-15
KX808590	1410	NA	A/Guangdong/MZ058/2016	human	China	2016-06-15
KX808589	1497	NP	A/Guangdong/MZ058/2016	human	China	2016-06-15
KX808588	1683	HA	A/Guangdong/MZ058/2016	human	China	2016-06-15
KX808587	2151	PA	A/Guangdong/MZ058/2016	human	China	2016-06-15
KX808586	2283	PB1	A/Guangdong/MZ058/2016	human	China	2016-06-15
KX808585	2280	PB2	A/Guangdong/MZ058/2016	human	China	2016-06-15
MN865902	890	NS	A/goose/China/146G30/2013	goose	China	2013-09-06
MN865901	1027	M	A/goose/China/146G30/2013	goose	China	2013-09-06
MN865900	1457	NA	A/goose/China/146G30/2013	goose	China	2013-09-06
MN865899	1565	NP	A/goose/China/146G30/2013	goose	China	2013-09-06
MN865898	1742	HA	A/goose/China/146G30/2013	goose	China	2013-09-06
MN865897	2233	PA	A/goose/China/146G30/2013	goose	China	2013-09-06
MN865896	2341	PB1	A/goose/China/146G30/2013	goose	China	2013-09-06
MN865895	2341	PB2	A/goose/China/146G30/2013	goose	China	2013-09-06
ON856631	1415	NA	A/Fujiansiming/19/2021	human	China	2021-01-04
ON856627	1742	HA	A/Fujiansiming/19/2021	human	China	2021-01-04
JQ228397	2262	PA	A/equine/Guangxi/3/2011	equine	China	2011-03-18
JQ228396	2308	PB2	A/equine/Guangxi/3/2011	equine	China	2011-03-18
JQ228395	2342	PB1	A/equine/Guangxi/3/2011	equine	China	2011-03-18
JQ228394	849	NS	A/equine/Guangxi/3/2011	equine	China	2011-03-18
JQ228393	1508	NP	A/equine/Guangxi/3/2011	equine	China	2011-03-18
JQ228392	985	M	A/equine/Guangxi/3/2011	equine	China	2011-03-18
JQ228391	1448	NA	A/equine/Guangxi/3/2011	equine	China	2011-03-18
JQ228390	1742	HA	A/equine/Guangxi/3/2011	equine	China	2011-03-18
AF156476	831	NS	A/Duck/Hong_Kong/Y439/97	duck	China	1997
AF156448	2148	PA	A/Duck/Hong_Kong/Y439/97	duck	China	1997
AF156434	2260	PB2	A/Duck/Hong_Kong/Y439/97	duck	China	1997
AF156420.	2218	PB1	A/Duck/Hong_Kong/Y439/97	duck	China	1997
AF156406	1514	NP	A/Duck/Hong_Kong/Y439/97	duck	China	1997
AF156462		M	A/Duck/Hong_Kong/Y439/97	duck	China	1997
AF156395	1407	NA	A/Duck/Hong_Kong/Y439/97	duck	China	1997
AF156377	1539	HA	A/Duck/Hong_Kong/Y439/97	duck	China	1997
AF156475	831	NS	A/Duck/Hong_Kong/Y280/97	chicken	China	1997
AF156461	988	M	A/Duck/Hong_Kong/Y280/97	Duck	China	1997
AF156447	2148	PA	A/Duck/Hong_Kong/Y280/97	Duck	China	1997
AF156433	2246	PB2	A/Duck/Hong_Kong/Y280/97	Duck	China	1997
AF156419	2218	PB1	A/Duck/Hong_Kong/Y280/97	Duck	China	1997
AF156405	1494	NP	A/Duck/Hong_Kong/Y280/97	Duck	China	1997
AF156394	1398	NA	A/Duck/Hong_Kong/Y280/97	Duck	China	1997
AF156376	1566	HA	A/Duck/Hong_Kong/Y280/97	Duck	China	1997
KF768237	2233	PA	A/duck/Guangxi/RX/2009	duck	China	2009-02-17
KF768236	1742	HA	A/duck/Guangxi/RX/2009	duck	China	2009-02-17
KF768235	1565	NP	A/duck/Guangxi/RX/2009	duck	China	2009-02-17
KF768234	2341	PB1	A/duck/Guangxi/RX/2009	chicken	China	2009-02-17
KF768233	890	NS	A/duck/Guangxi/RX/2009	duck	China	2009-02-17
KF768232	1027	M	A/duck/Guangxi/RX/2009	duck	China	2009-02-17
KF768231	1467	NA	A/duck/Guangxi/RX/2009	duck	China	2009-02-17
KF768230	2341	PB2	A/duck/Guangxi/RX/2009	duck	China	2009-02-17
KF768222	1565	NP	A/duck/Guangxi/NN/2006	duck	China	2006-01-25
KF768221	2341	PB2	A/duck/Guangxi/NN/2006	duck	China	2006-01-25
KF768220	2341	PB1	A/duck/Guangxi/NN/2006	duck	China	2006-01-25
KF768219	1467	NA	A/duck/Guangxi/NN/2006	duck	China	2006-01-25
KF768218	2233	PA	A/duck/Guangxi/NN/2006	duck	China	2006-01-25
KF768217	1027	M	A/duck/Guangxi/NN/2006	duck	China	2006-01-25
KF768216	890	NS	A/duck/Guangxi/NN/2006	duck	China	2006-01-25
KF768215	1742	HA	A/duck/Guangxi/NN/2006	duck	China	2006-01-25
KF768245	2341	PB2	A/duck/Guangxi/NN/2005	duck	China	2005-03-10
KF768244	2341	PB1	A/duck/Guangxi/NN/2005	duck	China	2005-03-10
KF768243	1027	M	A/duck/Guangxi/NN/2005	duck	China	2005-03-10
KF768242	2233	PA	A/duck/Guangxi/NN/2005	duck	China	2005-03-10
KF768241	890	NS	A/duck/Guangxi/NN/2005	duck	China	2005-03-10
KF768240	1742	HA	A/duck/Guangxi/NN/2005	duck	China	2005-03-10
KF768239	1466	NA	A/duck/Guangxi/NN/2005	duck	China	2005-03-10
KF768238	1565	NP	A/duck/Guangxi/NN/2005	duck	China	2005-03-10
EU086262	2341	PB2	A/duck/Guangxi/51/2005	duck	China	2005
EU086260	2341	PB1	A/duck/Guangxi/51/2005	duck	China	2005
EU086259	2233	PA	A/duck/Guangxi/51/2005	duck	China	2005
EU086254	890	NS	A/duck/Guangxi/51/2005	duck	China	2005
EU086251	1567	NP	A/duck/Guangxi/51/2005	duck	China	2005
EU086236	1457	NA	A/duck/Guangxi/51/2005	duck	China	2005
EU086235	1027	M	A/duck/Guangxi/51/2005	duck	China	2005
EU086234	1742	HA	A/duck/Guangxi/51/2005	duck	China	2005
MN865976	890	NS	A/dove/China/31B6/2011	dove	China	2011-12-16
MN865975	1027	M	A/dove/China/31B6/2011	dove	China	2011-12-16
MN865974	1457	NA	A/dove/China/31B6/2011	dove	China	2011-12-16
MN865973	1565	NP	A/dove/China/31B6/2011	dove	China	2011-12-16
MN865972	1742	HA	A/dove/China/31B6/2011	dove	China	2011-12-16
MN865971	2233	PA	A/dove/China/31B6/2011	dove	China	2011-12-16
MN865970	2341	PB1	A/dove/China/31B6/2011	dove	China	2011-12-16
MN865969	2341	PB2	A/dove/China/31B6/2011	dove	China	2011-12-16
AY743216	1742	HA	A/Chicken/Shanghai/F/98	chicken	China	1998
AY253756	890	NS	A/Chicken/Shanghai/F/98	chicken	China	1998
AY253755	1027	M	A/Chicken/Shanghai/F/98	chicken	China	1998
AY253754	1458	NA	A/Chicken/Shanghai/F/98	chicken	China	1998
AY253753	1565	NP	A/Chicken/Shanghai/F/98	chicken	China	1998
AY253752	2233	PA	A/Chicken/Shanghai/F/98	chicken	China	1998
AY253751	2341	PB1	A/Chicken/Shanghai/F/98	chicken	China	1998
AY253750	2341	PB2	A/Chicken/Shanghai/F/98	chicken	China	1998
DQ064565	2341	PB2	A/chicken/Shandong/6/96	chicken	China	1996
DQ064538	2341	PB1	A/chicken/Shandong/6/96	chicken	China	1996
DQ064511	2233	PA	A/chicken/Shandong/6/96	chicken	China	1996
DQ064484	890	NS	A/chicken/Shandong/6/96	chicken	China	1996
DQ064457	1565	NP	A/chicken/Shandong/6/96	chicken	China	1996
DQ064430	1457	NA	A/chicken/Shandong/6/96	chicken	China	1996
DQ064403	1027	M	A/chicken/Shandong/6/96	chicken	China	1996
DQ064376	1742	HA	A/chicken/Shandong/6/96	chicken	China	1996
JN543659	2264	PB2	A/chicken/Korea/2203/2006	chicken	China	2006-12-08
JN543637	2262	PB1	A/chicken/Korea/2203/2006	chicken	China	2006-12-08
JN543615	2146	PA	A/chicken/Korea/2203/2006	chicken	China	2006-12-08
JN543587	1473	NP	A/chicken/Korea/2203/2006	chicken	China	2006-12-08
JN543553	818	NS	A/chicken/Korea/2203/2006	chicken	China	2006-12-08
GU247948	932	M	A/chicken/Korea/2203/2006	chicken	China	2006-12-08
GU247941	1346	NA	A/chicken/Korea/2203/2006	chicken	China	2006-12-08
GU247908	1630	HA	A/chicken/Korea/2203/2006	chicken	China	2006-12-08
AF156472	819	NS	A/chicken/Hong_Kong/G9/97	chicken	China	1997
AF156458	1006	M	A/chicken/Hong_Kong/G9/97	chicken	China	1997
AF156444	2127	PA	A/chicken/Hong_Kong/G9/97	chicken	China	1997
AF156430	2281	PB2	A/chicken/Hong_Kong/G9/97	chicken	China	1997
AF156416	2249	PB1	A/chicken/Hong_Kong/G9/97	chicken	China	1997
AF156402	1536	NP	A/chicken/Hong_Kong/G9/97	chicken	China	1997
AF156391	1407	NA	A/chicken/Hong_Kong/G9/97	chicken	China	1997
AF156373	1597	HA	A/chicken/Hong_Kong/G9/97	chicken	China	1997
KX598729	838	NS	A/chicken/Guangxi/SIC6/2013	chicken	China	2013
KX598687	982	M	A/chicken/Guangxi/SIC6/2013	chicken	China	2013
KX598645	1497	NP	A/chicken/Guangxi/SIC6/2013	chicken	China	2013
KX598603	2151	PA	A/chicken/Guangxi/SIC6/2013	chicken	China	2013
KX598561	2274	PB1	A/chicken/Guangxi/SIC6/2013	chicken	China	2013
KX598519	2280	PB2	A/chicken/Guangxi/SIC6/2013	chicken	China	2013
KX598477	1401	NA	A/chicken/Guangxi/SIC6/2013	chicken	China	2013
KX598452	1683	HA	A/chicken/Guangxi/SIC6/2013	chicken	China	2013
KX598736	838	NS	A/chicken/Guangxi/SIC22/2014	chicken	China	2014/1
KX598694	982	M	A/chicken/Guangxi/SIC22/2014	chicken	China	2014/1
KX598652	1497	NP	A/chicken/Guangxi/SIC22/2014	chicken	China	2014/1
KX598610	2151	PA	A/chicken/Guangxi/SIC22/2014	chicken	China	2014/1
KX598568	2274	PB1	A/chicken/Guangxi/SIC22/2014	chicken	China	2014/1
KX598526	2280	PB2	A/chicken/Guangxi/SIC22/2014	chicken	China	2014/1
KX598484	1401	NA	A/chicken/Guangxi/SIC22/2014	chicken	China	2014/1
KX598445	1683	HA	A/chicken/Guangxi/SIC22/2014	chicken	China	2014/1
KX598744	838	NS	A/chicken/Guangxi/SIC20/2014	chicken	China	2014
KX598702	982	M	A/chicken/Guangxi/SIC20/2014	chicken	China	2014
KX598660	1497	NP	A/chicken/Guangxi/SIC20/2014	chicken	China	2014
KX598618	2151	PA	A/chicken/Guangxi/SIC20/2014	chicken	China	2014
KX598576	2274	PB1	A/chicken/Guangxi/SIC20/2014	chicken	China	2014
KX598534	2280	PB2	A/chicken/Guangxi/SIC20/2014	chicken	China	2014
KX598492	1401	NA	A/chicken/Guangxi/SIC20/2014	chicken	China	2014
KX598437	1683	HA	A/chicken/Guangxi/SIC20/2014	chicken	China	2014
KX598743	838	NS	A/chicken/Guangxi/SIC19/2014	chicken	China	2014
KX598701	982	M	A/chicken/Guangxi/SIC19/2014	chicken	China	2014
KX598659	1497	NP	A/chicken/Guangxi/SIC19/2014	chicken	China	2014
KX598617	2151	PA	A/chicken/Guangxi/SIC19/2014	chicken	China	2014
KX598575	2274	PB1	A/chicken/Guangxi/SIC19/2014	chicken	China	2014
KX598533	2280	PB2	A/chicken/Guangxi/SIC19/2014	chicken	China	2014
KX598491	1410	NA	A/chicken/Guangxi/SIC19/2014	chicken	China	2014
KX598438	1683	HA	A/chicken/Guangxi/SIC19/2014	chicken	China	2014
KX598737	838	NS	A/chicken/Guangxi/SIC15/2013	chicken	China	2013/12
KX598695	982	M	A/chicken/Guangxi/SIC15/2013	chicken	China	2013/12
KX598653	1497	NP	A/chicken/Guangxi/SIC15/2013	chicken	China	2013/12
KX598611	2151	PA	A/chicken/Guangxi/SIC15/2013	chicken	China	2013/12
KX598569	2274	PB1	A/chicken/Guangxi/SIC15/2013	chicken	China	2013/12
KX598527	2280	PB2	A/chicken/Guangxi/SIC15/2013	chicken	China	2013/12
KX598485	1401	NA	A/chicken/Guangxi/SIC15/2013	chicken	China	2013/12
KX598444	1683	HA	A/chicken/Guangxi/SIC15/2013	chicken	China	2013/12
KM070514	890	NS	A/chicken/Guangxi/LS/2013	chicken	China	2013-11-23
KM070513	1027	M	A/chicken/Guangxi/LS/2013	chicken	China	2013-11-23
KM070512	1465	NA	A/chicken/Guangxi/LS/2013	chicken	China	2013-11-23
KM070511	1565	NP	A/chicken/Guangxi/LS/2013	chicken	China	2013-11-23
KM070510	1742	HA	A/chicken/Guangxi/LS/2013	chicken	China	2013-11-23
KM070509	2233	PA	A/chicken/Guangxi/LS/2013	chicken	China	2013-11-23
KM070508	2341	PB1	A/chicken/Guangxi/LS/2013	chicken	China	2013-11-23
KM070507	2341	PB2	A/chicken/Guangxi/LS/2013	chicken	China	2013-11-23
KF768253	1027	M	A/chicken/Guangxi/LF/2007	chicken	China	2007-11-20
KF768252	1467	NA	A/chicken/Guangxi/LF/2007	chicken	China	2007-11-20
KF768251	1742	HA	A/chicken/Guangxi/LF/2007	chicken	China	2007-11-20
KF768250	2233	PA	A/chicken/Guangxi/LF/2007	chicken	China	2007-11-20
KF768249	1565	NP	A/chicken/Guangxi/LF/2007	chicken	China	2007-11-20
KF768248	2341	PB2	A/chicken/Guangxi/LF/2007	chicken	China	2007-11-20
KF768247	890	NS	A/chicken/Guangxi/LF/2007	chicken	China	2007-11-20
KF768246	2341	PB1	A/chicken/Guangxi/LF/2007	chicken	China	2007-11-20
HQ117890	890	NS	A/chicken/Guangxi/KMIII/1999	chicken	China	1999
HQ117889	1027	M	A/chicken/Guangxi/KMIII/1999	chicken	China	1999
HQ117888	1458	NA	A/chicken/Guangxi/KMIII/1999	chicken	China	1999
HQ117887	1565	NP	A/chicken/Guangxi/KMIII/1999	chicken	China	1999
HQ117886	1742	HA	A/chicken/Guangxi/KMIII/1999	chicken	China	1999
HQ117885	2233	PA	A/chicken/Guangxi/KMIII/1999	chicken	China	1999
HQ117884	2341	PB1	A/chicken/Guangxi/KMIII/1999	chicken	China	1999
HQ117883	2341	PB2	A/chicken/Guangxi/KMIII/1999	chicken	China	1999
KF367742	838	NS	A/chicken/Guangxi/G8/2009	chicken	China	2009/11
KF367741	982	M	A/chicken/Guangxi/G8/2009	chicken	China	2009/11
KF367740	1401	NA	A/chicken/Guangxi/G8/2009	chicken	China	2009/11
KF367739	1497	NP	A/chicken/Guangxi/G8/2009	chicken	China	2009/11
KF367738	2151	PA	A/chicken/Guangxi/G8/2009	chicken	China	2009/11
KF367737	2274	PB1	A/chicken/Guangxi/G8/2009	chicken	China	2009/11
KF367736	2280	PB2	A/chicken/Guangxi/G8/2009	chicken	China	2009/11
GU471805	1683	HA	A/chicken/Guangxi/G8/2009	chicken	China	2009/11
KF768198	2233	PA	A/chicken/Guangxi/DX/2008	chicken	China	2008-12-12
KF768197	1565	NP	A/chicken/Guangxi/DX/2008	chicken	China	2008-12-12
KF768196	2341	PB2	A/chicken/Guangxi/DX/2008	chicken	China	2008-12-12
KF768195	1467	NA	A/chicken/Guangxi/DX/2008	chicken	China	2008-12-12
KF768194	1027	M	A/chicken/Guangxi/DX/2008	chicken	China	2008-12-12
KF768193	890	NS	A/chicken/Guangxi/DX/2008	chicken	China	2008-12-12
KF768192	1742	HA	A/chicken/Guangxi/DX/2008	chicken	China	2008-12-12
KF768191	2341	PB1	A/chicken/Guangxi/DX/2008	chicken	China	2008-12-12
KM113121	1683	HA	A/chicken/Guangxi/C4080/2010	chicken	China	2010-12-28
KM113120	982	M	A/chicken/Guangxi/C4080/2010	chicken	China	2010-12-28
KM113119	1401	NA	A/chicken/Guangxi/C4080/2010	chicken	China	2010-12-28
KM113118	1497	NP	A/chicken/Guangxi/C4080/2010	chicken	China	2010-12-28
KM113117	838	NS	A/chicken/Guangxi/C4080/2010	chicken	China	2010-12-28
KM113116	2151	PA	A/chicken/Guangxi/C4080/2010	chicken	China	2010-12-28
KM113115	2274	PB1	A/chicken/Guangxi/C4080/2010	chicken	China	2010-12-28
KM113114	2280	PB2	A/chicken/Guangxi/C4080/2010	chicken	China	2010-12-28
PP776456	2280	PB2	A/chicken/Guangxi/C4/2020	chicken	China	2020/6
PP776149	2274	PB1	A/chicken/Guangxi/C4/2020	chicken	China	2020/6
PP776113	2151	PA	A/chicken/Guangxi/C4/2020	chicken	China	2020/6
PP774219	863	NS	A/chicken/Guangxi/C4/2020	chicken	China	2020/6
PP774208	1542	NP	A/chicken/Guangxi/C4/2020	chicken	China	2020/6
PP772848	1410	NA	A/chicken/Guangxi/C4/2020	chicken	China	2020/6
PP770742	982	M	A/chicken/Guangxi/C4/2020	chicken	China	2020/6
PP770710	1683	HA	A/chicken/Guangxi/C4/2020	chicken	China	2020/6
KM113201	1683	HA	A/chicken/Guangxi/C2163/2012	chicken	China	2012-05-18
KM113200	982	M	A/chicken/Guangxi/C2163/2012	chicken	China	2012-05-18
KM113199	1401	NA	A/chicken/Guangxi/C2163/2012	chicken	China	2012-05-18
KM113198	1497	NP	A/chicken/Guangxi/C2163/2012	chicken	China	2012-05-18
KM113197	838	NS	A/chicken/Guangxi/C2163/2012	chicken	China	2012-05-18
KM113196	2151	PA	A/chicken/Guangxi/C2163/2012	chicken	China	2012-05-18
KM113195	2274	PB1	A/chicken/Guangxi/C2163/2012	chicken	China	2012-05-18
KM113194	2280	PB2	A/chicken/Guangxi/C2163/2012	chicken	China	2012-05-18
KM113233	1683	HA	A/chicken/Guangxi/C1435/2012	chicken	China	2012-03-24
KM113232	982	M	A/chicken/Guangxi/C1435/2012	chicken	China	2012-03-24
KM113231	1401	NA	A/chicken/Guangxi/C1435/2012	chicken	China	2012-03-24
KM113230	1497	NP	A/chicken/Guangxi/C1435/2012	chicken	China	2012-03-24
KM113229	838	NS	A/chicken/Guangxi/C1435/2012	chicken	China	2012-03-24
KM113228	2151	PA	A/chicken/Guangxi/C1435/2012	chicken	China	2012-03-24
KM113227	2274	PB1	A/chicken/Guangxi/C1435/2012	chicken	China	2012-03-24
KM113226	2280	PB2	A/chicken/Guangxi/C1435/2012	chicken	China	2012-03-24
DQ064553	2341	PB2	A/chicken/Guangxi/9/99	chicken	China	1999
DQ064526	2341	PB1	A/chicken/Guangxi/9/99	chicken	China	1999
DQ064499	2233	PA	A/chicken/Guangxi/9/99	chicken	China	1999
DQ064472	890	NS	A/chicken/Guangxi/9/99	chicken	China	1999
DQ064445	1565	NP	A/chicken/Guangxi/9/99	chicken	China	1999
DQ064418	1457	NA	A/chicken/Guangxi/9/99	chicken	China	1999
DQ064391	1027	M	A/chicken/Guangxi/9/99	chicken	China	1999
DQ064364	1742	HA	A/chicken/Guangxi/9/99	chicken	China	1999
MW104244	890	NS	A/chicken/Guangxi/8.25_NNXH007-O/2018	chicken	China	2018-08-25
MW104243	982	M	A/chicken/Guangxi/8.25_NNXH007-O/2018	chicken	China	2018-08-25
MW104242	1419	NA	A/chicken/Guangxi/8.25_NNXH007-O/2018	chicken	China	2018-08-25
MW104241	1497	NP	A/chicken/Guangxi/8.25_NNXH007-O/2018	chicken	China	2018-08-25
MW104240	1683	HA	A/chicken/Guangxi/8.25_NNXH007-O/2018	chicken	China	2018-08-25
MW104239	2233	PA	A/chicken/Guangxi/8.25_NNXH007-O/2018	chicken	China	2018-08-25
MW104238	2274	PB1	A/chicken/Guangxi/8.25_NNXH007-O/2018	chicken	China	2018-08-25
MW104237	2280	PB2	A/chicken/Guangxi/8.25_NNXH007-O/2018	chicken	China	2018-08-25
MW104236	890	NS	A/chicken/Guangxi/8.25_NNXH004-O/2018	chicken	China	2018-08-25
MW104235	982	M	A/chicken/Guangxi/8.25_NNXH004-O/2018	chicken	China	2018-08-25
MW104234	1419	NA	A/chicken/Guangxi/8.25_NNXH004-O/2018	chicken	China	2018-08-25
MW104233	1497	NP	A/chicken/Guangxi/8.25_NNXH004-O/2018	chicken	China	2018-08-25
MW104232	1683	HA	A/chicken/Guangxi/8.25_NNXH004-O/2018	chicken	China	2018-08-25
MW104231	2233	PA	A/chicken/Guangxi/8.25_NNXH004-O/2018	chicken	China	2018-08-25
MW104230	2274	PB1	A/chicken/Guangxi/8.25_NNXH004-O/2018	chicken	China	2018-08-25
MW104229	2280	PB2	A/chicken/Guangxi/8.25_NNXH004-O/2018	chicken	China	2018-08-25
MW104228	890	NS	A/chicken/Guangxi/8.25_NNXH001-O/2018	chicken	China	2018-08-25
MW104227	982	M	A/chicken/Guangxi/8.25_NNXH001-O/2018	chicken	China	2018-08-25
MW104226	1419	NA	A/chicken/Guangxi/8.25_NNXH001-O/2018	chicken	China	2018-08-25
MW104225	1497	NP	A/chicken/Guangxi/8.25_NNXH001-O/2018	chicken	China	2018-08-25
MW104224	1683	HA	A/chicken/Guangxi/8.25_NNXH001-O/2018	chicken	China	2018-08-25
MW104223	2233	PA	A/chicken/Guangxi/8.25_NNXH001-O/2018	chicken	China	2018-08-25
MW104222	2274	PB1	A/chicken/Guangxi/8.25_NNXH001-O/2018	chicken	China	2018-08-25
MW104221	2280	PB2	A/chicken/Guangxi/8.25_NNXH001-O/2018	chicken	China	2018-08-25
EU086244	2341	PB2	A/chicken/Guangxi/6/2000	chicken	China	2000-03-20
EU086243	2341	PB1	A/chicken/Guangxi/6/2000	chicken	China	2000-03-20
EU086242	2233	PA	A/chicken/Guangxi/6/2000	chicken	China	2000-03-20
EU086241	890	NS	A/chicken/Guangxi/6/2000	chicken	China	2000-03-20
EU086240	1565	NP	A/chicken/Guangxi/6/2000	chicken	China	2000-03-20
EU086239	1466	NA	A/chicken/Guangxi/6/2000	chicken	China	2000-03-20
EU086238	1027	M	A/chicken/Guangxi/6/2000	chicken	China	2000-03-20
EU086237	1742	HA	A/chicken/Guangxi/6/2000	chicken	China	2000-03-20
EU086263	2341	PB2	A/chicken/Guangxi/55/2005	chicken	China	2005
EU086261	2341	PB1	A/chicken/Guangxi/55/2005	chicken	China	2005
EU086258	2233	PA	A/chicken/Guangxi/55/2005	chicken	China	2005
EU086256	890	NS	A/chicken/Guangxi/55/2005	chicken	China	2005
EU086253	1565	NP	A/chicken/Guangxi/55/2005	chicken	China	2005
EU086250	1457	NA	A/chicken/Guangxi/55/2005	chicken	China	2005
EU086248	1027	M	A/chicken/Guangxi/55/2005	chicken	China	2005
EU086245	1742	HA	A/chicken/Guangxi/55/2005	chicken	China	2005
EU081871	2341	PB2	A/chicken/Guangxi/4/1999	chicken	China	1999
EU081870	2341	PB1	A/chicken/Guangxi/4/1999	chicken	China	1999
EU081869	2233	PA	A/chicken/Guangxi/4/1999	chicken	China	1999
EU081868	890	NS	A/chicken/Guangxi/4/1999	chicken	China	1999
EU081867	1568	NP	A/chicken/Guangxi/4/1999	chicken	China	1999
EU081866	1466	NA	A/chicken/Guangxi/4/1999	chicken	China	1999
EU081865	1027	M	A/chicken/Guangxi/4/1999	chicken	China	1999
EU081864	1742	HA	A/chicken/Guangxi/4/1999	chicken	China	1999
EU086233	2341	PB2	A/chicken/Guangxi/37/2005	chicken	China	2005
EU086232	2341	PB1	A/chicken/Guangxi/37/2005	chicken	China	2005
EU086231	2233	PA	A/chicken/Guangxi/37/2005	chicken	China	2005
EU086230	890	NS	A/chicken/Guangxi/37/2005	chicken	China	2005
EU086229	1565	NP	A/chicken/Guangxi/37/2005	chicken	China	2005
EU086228	1457	NA	A/chicken/Guangxi/37/2005	chicken	China	2005
EU086227	1027	M	A/chicken/Guangxi/37/2005	chicken	China	2005
EU086226	1742	HA	A/chicken/Guangxi/37/2005	chicken	China	2005
DQ064552	2341	PB2	A/chicken/Guangxi/10/99	chicken	China	1999
DQ064525	2341	PB1	A/chicken/Guangxi/10/99	chicken	China	1999
DQ064498	2233	PA	A/chicken/Guangxi/10/99	chicken	China	1999
DQ064471	890	NS	A/chicken/Guangxi/10/99	chicken	China	1999
DQ064444	1565	NP	A/chicken/Guangxi/10/99	chicken	China	1999
DQ064417	1466	NA	A/chicken/Guangxi/10/99	chicken	China	1999
DQ064390	1027	M	A/chicken/Guangxi/10/99	chicken	China	1999
DQ064363	1742	HA	A/chicken/Guangxi/10/99	chicken	China	1999
KF768229	2233	PA	A/chicken/Guangxi/067C4/2010	chicken	China	2010-05-25
KF768228	890	NS	A/chicken/Guangxi/067C4/2010	chicken	China	2010-05-25
KF768227	1565	NP	A/chicken/Guangxi/067C4/2010	chicken	China	2010-05-25
KF768226	1742	HA	A/chicken/Guangxi/067C4/2010	chicken	China	2010-05-25
KF768225	1027	M	A/chicken/Guangxi/067C4/2010	chicken	China	2010-05-25
KF768224	2341	PB2	A/chicken/Guangxi/067C4/2010	chicken	China	2010-05-25
KF768223	2341	PB1	A/chicken/Guangxi/067C4/2010	chicken	China	2010-05-25
KC608159	1466	NA	A/chicken/Guangxi/067C4/2010	chicken	China	2010-05-25
KF768190	2341	PB1	A/chicken/Guangxi/066C10/2010	chicken	China	2010-06-10
KF768189	2341	PB2	A/chicken/Guangxi/066C10/2010	chicken	China	2010-06-10
KF768188	1466	NA	A/chicken/Guangxi/066C10/2010	chicken	China	2010-06-10
KF768187	1742	HA	A/chicken/Guangxi/066C10/2010	chicken	China	2010-06-10
KF768186	2233	PA	A/chicken/Guangxi/066C10/2010	chicken	China	2010-06-10
KF768185	1565	NP	A/chicken/Guangxi/066C10/2010	chicken	China	2010-06-10
KF768184	890	NS	A/chicken/Guangxi/066C10/2010	chicken	China	2010-06-10
KF768183	1027	M	A/chicken/Guangxi/066C10/2010	chicken	China	2010-06-10
DQ874395	1457	NA	A/Chicken/Guangdong/SS/94	chicken	China	1994
AF384557	1683	HA	A/Chicken/Guangdong/SS/94	chicken	China	1994
KP100812	1027	M	A/chicken/Guangdong/GD03/2008	chicken	China	2008-04-18
KP100810	1415	NA	A/chicken/Guangdong/GD03/2008	chicken	China	2008-04-18
KP100808	1742	HA	A/chicken/Guangdong/GD03/2008	chicken	China	2008-04-18
MN866035	890	NS	A/chicken/China/NN2/2011	chicken	China	2011-11-10
MN866034	1027	M	A/chicken/China/NN2/2011	chicken	China	2011-11-10
MN866033	1467	NA	A/chicken/China/NN2/2011	chicken	China	2011-11-10
MN866032	1565	NP	A/chicken/China/NN2/2011	chicken	China	2011-11-10
MN866031	1742	HA	A/chicken/China/NN2/2011	chicken	China	2011-11-10
MN866030	2233	PA	A/chicken/China/NN2/2011	chicken	China	2011-11-10
MN866029	2341	PB1	A/chicken/China/NN2/2011	chicken	China	2011-11-10
MN866028	2341	PB2	A/chicken/China/NN2/2011	chicken	China	2011-11-10
MN866027	890	NS	A/chicken/China/NN1/2011	chicken	China	2011-01-15
MN866026	1027	M	A/chicken/China/NN1/2011	chicken	China	2011-01-15
MN866025	1458	NA	A/chicken/China/NN1/2011	chicken	China	2011-01-15
MN866024	1565	NP	A/chicken/China/NN1/2011	chicken	China	2011-01-15
MN866023	1743	HA	A/chicken/China/NN1/2011	chicken	China	2011-01-15
MN866022	2233	PA	A/chicken/China/NN1/2011	chicken	China	2011-01-15
MN866021	2341	PB1	A/chicken/China/NN1/2011	chicken	China	2011-01-15
MN866020	2341	PB2	A/chicken/China/NN1/2011	chicken	China	2011-01-15
MN880193	890	NS	A/chicken/China/LF/2014	chicken	China	2014-10-12
MN880192	1027	M	A/chicken/China/LF/2014	chicken	China	2014-10-12
MN880191	1458	NA	A/chicken/China/LF/2014	chicken	China	2014-10-12
MN880190	1565	NP	A/chicken/China/LF/2014	chicken	China	2014-10-12
MN880189	1742	HA	A/chicken/China/LF/2014	chicken	China	2014-10-12
MN880188	2233	PA	A/chicken/China/LF/2014	chicken	China	2014-10-12
MN880187	2341	PB1	A/chicken/China/LF/2014	chicken	China	2014-10-12
MN880186	2341	PB2	A/chicken/China/LF/2014	chicken	China	2014-10-12
DQ485228	884	NS	A/chicken/China/Guangxi17/2000	chicken	China	2000-11-20
DQ485227	1027	M	A/chicken/China/Guangxi17/2000	chicken	China	2000-11-20
DQ485226	1459	NA	A/chicken/China/Guangxi17/2000	chicken	China	2000-11-20
DQ485225	1558	NP	A/chicken/China/Guangxi17/2000	chicken	China	2000-11-20
DQ485224	1742	HA	A/chicken/China/Guangxi17/2000	chicken	China	2000-11-20
DQ485223	2233	PA	A/chicken/China/Guangxi17/2000	chicken	China	2000-11-20
DQ485222	2321	PB1	A/chicken/China/Guangxi17/2000	chicken	China	2000-11-20
DQ485221	2329	PB2	A/chicken/China/Guangxi17/2000	chicken	China	2000-11-20
DQ485220	884	NS	A/chicken/China/Guangxi14/2000	chicken	China	2000-11-13
DQ485219	1027	M	A/chicken/China/Guangxi14/2000	chicken	China	2000-11-13
DQ485218	1459	NA	A/chicken/China/Guangxi14/2000	chicken	China	2000-11-13
DQ485217	1559	NP	A/chicken/China/Guangxi14/2000	chicken	China	2000-11-13
DQ485216	1742	HA	A/chicken/China/Guangxi14/2000	chicken	China	2000-11-13
DQ485215	2233	PA	A/chicken/China/Guangxi14/2000	chicken	China	2000-11-13
DQ485214	2321	PB1	A/chicken/China/Guangxi14/2000	chicken	China	2000-11-13
DQ485213	2329	PB2	A/chicken/China/Guangxi14/2000	chicken	China	2000-11-13
DQ485212	884	NS	A/chicken/China/Guangxi1/2000	chicken	China	2000-03-20
DQ485211	1027	M	A/chicken/China/Guangxi1/2000	chicken	China	2000-03-20
DQ485210	1459	NA	A/chicken/China/Guangxi1/2000	chicken	China	2000-03-20
DQ485209	1559	NP	A/chicken/China/Guangxi1/2000	chicken	China	2000-03-20
DQ485208	1742	HA	A/chicken/China/Guangxi1/2000	chicken	China	2000-03-20
DQ485207	2233	PA	A/chicken/China/Guangxi1/2000	chicken	China	2000-03-20
DQ485206	2321	PB1	A/chicken/China/Guangxi1/2000	chicken	China	2000-03-20
DQ485205	2329	PB2	A/chicken/China/Guangxi1/2000	chicken	China	2000-03-20
MN880177	890	NS	A/chicken/China/CX/2013	chicken	China	2013-11-23
MN880176	1027	M	A/chicken/China/CX/2013	chicken	China	2013-11-23
MN880175	1465	NA	A/chicken/China/CX/2013	chicken	China	2013-11-23
MN880174	1565	NP	A/chicken/China/CX/2013	chicken	China	2013-11-23
MN880173	1742	HA	A/chicken/China/CX/2013	chicken	China	2013-11-23
MN880172	2233	PA	A/chicken/China/CX/2013	chicken	China	2013-11-23
MN880171	2341	PB1	A/chicken/China/CX/2013	chicken	China	2013-11-23
MN880170	2341	PB2	A/chicken/China/CX/2013	chicken	China	2013-11-23
MN880185	890	NS	A/chicken/China/C/2013	chicken	China	2013-04-20
MN880184	1027	M	A/chicken/China/C/2013	chicken	China	2013-04-20
MN880183	1457	NA	A/chicken/China/C/2013	chicken	China	2013-04-20
MN880182	1565	NP	A/chicken/China/C/2013	chicken	China	2013-04-20
MN880181	1742	HA	A/chicken/China/C/2013	chicken	China	2013-04-20
MN880180	2233	PA	A/chicken/China/C/2013	chicken	China	2013-04-20
MN880179	2341	PB1	A/chicken/China/C/2013	chicken	China	2013-04-20
MN880178	2341	PB2	A/chicken/China/C/2013	chicken	China	2013-04-20
MN865910	890	NS	A/chicken/China/155C4/2013	chicken	China	2013-12-27
MN865909	1027	M	A/chicken/China/155C4/2013	chicken	China	2013-12-27
MN865908	1457	NA	A/chicken/China/155C4/2013	chicken	China	2013-12-27
MN865907	1565	NP	A/chicken/China/155C4/2013	chicken	China	2013-12-27
MN865906	1742	HA	A/chicken/China/155C4/2013	chicken	China	2013-12-27
MN865905	2233	PA	A/chicken/China/155C4/2013	chicken	China	2013-12-27
MN865904	2341	PB1	A/chicken/China/155C4/2013	chicken	China	2013-12-27
MN865903	2341	PB2	A/chicken/China/155C4/2013	chicken	China	2013-12-27
MN865894	890	NS	A/chicken/China/141C10/2013	chicken	China	2013-06-28
MN865893	1027	M	A/chicken/China/141C10/2013	chicken	China	2013-06-28
MN865892	1458	NA	A/chicken/China/141C10/2013	chicken	China	2013-06-28
MN865891	1565	NP	A/chicken/China/141C10/2013	chicken	China	2013-06-28
MN865890	1742	HA	A/chicken/China/141C10/2013	chicken	China	2013-06-28
MN865889	2233	PA	A/chicken/China/141C10/2013	chicken	China	2013-06-28
MN865888	2341	PB1	A/chicken/China/141C10/2013	chicken	China	2013-06-28
MN865887	2341	PB2	A/chicken/China/141C10/2013	chicken	China	2013-06-28
MN865886	890	NS	A/chicken/China/137C2/2013	chicken	China	2013-04-26
MN865885	1027	M	A/chicken/China/137C2/2013	chicken	China	2013-04-26
MN865884	1466	NA	A/chicken/China/137C2/2013	chicken	China	2013-04-26
MN865883	1565	NP	A/chicken/China/137C2/2013	chicken	China	2013-04-26
MN865882	1745	HA	A/chicken/China/137C2/2013	chicken	China	2013-04-26
MN865881	2233	PA	A/chicken/China/137C2/2013	chicken	China	2013-04-26
MN865880	2341	PB1	A/chicken/China/137C2/2013	chicken	China	2013-04-26
MN865879	2341	PB2	A/chicken/China/137C2/2013	chicken	China	2013-04-26
MN853381	890	NS	A/chicken/China/116C4/2012	chicken	China	2012-05-04
MN853380	1027	M	A/chicken/China/116C4/2012	chicken	China	2012-05-04
MN853379	1457	NA	A/chicken/China/116C4/2012	chicken	China	2012-05-04
MN853378	1565	NP	A/chicken/China/116C4/2012	chicken	China	2012-05-04
MN853377	1742	HA	A/chicken/China/116C4/2012	chicken	China	2012-05-04
MN853376	2233	PA	A/chicken/China/116C4/2012	chicken	China	2012-05-04
MN853375	2341	PB1	A/chicken/China/116C4/2012	chicken	China	2012-05-04
MN853374	2341	PB2	A/chicken/China/116C4/2012	chicken	China	2012-05-04
MN853390	890	NS	A/chicken/China/111C8/2012	chicken	China	2012-01-06
MN853389	1027	M	A/chicken/China/111C8/2012	chicken	China	2012-01-06
MN853388	1457	NA	A/chicken/China/111C8/2012	chicken	China	2012-01-06
MN853387	1565	NP	A/chicken/China/111C8/2012	chicken	China	2012-01-06
MN853386	1743	HA	A/chicken/China/111C8/2012	chicken	China	2012-01-06
MN853385	2233	PA	A/chicken/China/111C8/2012	chicken	China	2012-01-06
MN853384	2341	PB1	A/chicken/China/111C8/2012	chicken	China	2012-01-06
MN853383	2341	PB2	A/chicken/China/111C8/2012	chicken	China	2012-01-06
KF188298	823	NS	A/chicken/Beijing/1/1994	chicken	China	1994
KF188297	992	M	A/chicken/Beijing/1/1994	chicken	China	1994
KF188296	1430	NA	A/chicken/Beijing/1/1994	chicken	China	1994
KF188295	1528	NP	A/chicken/Beijing/1/1994	chicken	China	1994
KF188294	1708	HA	A/chicken/Beijing/1/1994	chicken	China	1994
KF188293	2200	PA	A/chicken/Beijing/1/1994	chicken	China	1994
KF188292	2309	PB1	A/chicken/Beijing/1/1994	chicken	China	1994
KF188291	2309	PB2	A/chicken/Beijing/1/1994	chicken	China	1994
PP837550	2280	PB2	A/canine/Guangxi/8/2011	canine	China	2011/4
PP814793	849	NS	A/canine/Guangxi/8/2011	canine	China	2011/4
PP776146	2274	PB1	A/canine/Guangxi/8/2011	canine	China	2011/4
PP774231	2151	PA	A/canine/Guangxi/8/2011	canine	China	2011/4
PP774204	1497	NP	A/canine/Guangxi/8/2011	canine	China	2011/4
PP773546	1410	NA	A/canine/Guangxi/8/2011	canine	China	2011/4
PP770741	982	M	A/canine/Guangxi/8/2011	canine	China	2011/4
PP770706	1683	HA	A/canine/Guangxi/8/2011	canine	China	2011/4
PP814801	849	NS	A/canine/Guangxi/2/2011	canine	China	2011/3
PP814800	2280	PB2	A/canine/Guangxi/2/2011	canine	China	2011/3
PP776121	2274	PB1	A/canine/Guangxi/2/2011	canine	China	2011/3
PP774227	2151	PA	A/canine/Guangxi/2/2011	canine	China	2011/3
PP774209	1497	NP	A/canine/Guangxi/2/2011	canine	China	2011/3
PP770964	1410	NA	A/canine/Guangxi/2/2011	canine	China	2011/3
PP770717	982	M	A/canine/Guangxi/2/2011	canine	China	2011/3
PP768789	1683	HA	A/canine/Guangxi/2/2011	canine	China	2011/3
JN222387	2280	PB2	A/canine/Guangxi/1/2011	canine	China	2011
JN222386	2274	PB1	A/canine/Guangxi/1/2011	canine	China	2011
JN222385	663	NS	A/canine/Guangxi/1/2011	canine	China	2011
JN222384	1542	NP	A/canine/Guangxi/1/2011	canine	China	2011
JN222383	762	M	A/canine/Guangxi/1/2011	canine	China	2011
JN222382	1428	NA	A/canine/Guangxi/1/2011	canine	China	2011
JN222381	1716	HA	A/canine/Guangxi/1/2011	canine	China	2011
JN222380	2151	PA	A/canine/Guangxi/1/2011	canine	China	2011
OR244420	890	NS	A/canine/China/LZ11/2018	canine	China	2018/5
OR244419	1027	M	A/canine/China/LZ11/2018	canine	China	2018/5
OR244418	1439	NA	A/canine/China/LZ11/2018	canine	China	2018/5
OR244417	1497	NP	A/canine/China/LZ11/2018	canine	China	2018/5
OR244416	1683	HA	A/canine/China/LZ11/2018	canine	China	2018/5
OR244415	2151	PA	A/canine/China/LZ11/2018	canine	China	2018/5
OR244414	2343	PB1	A/canine/China/LZ11/2018	canine	China	2018/5
OR244413	2342	PB2	A/canine/China/LZ11/2018	canine	China	2018/5
MF440743	2317	PB2	A/Beijing/1/2017	human	China	2017-04-28
MF440742	2277	PB1	A/Beijing/1/2017	human	China	2017-04-28
MF440741	2151	PA	A/Beijing/1/2017	human	China	2017-04-28
MF440740	864	NS	A/Beijing/1/2017	human	China	2017-04-28
MF440739	1497	NP	A/Beijing/1/2017	human	China	2017-04-28
MF440738	1401	NA	A/Beijing/1/2017	human	China	2017-04-28
MF440737	1012	M	A/Beijing/1/2017	human	China	2017-04-28
MF440736	1710	HA	A/Beijing/1/2017	human	China	2017-04-28
MF440735	2317	PB2	A/Beijing/1/2016	human	China	2016-12-12
MF440734	2277	PB1	A/Beijing/1/2016	human	China	2016-12-12
MF440733	2151	PA	A/Beijing/1/2016	human	China	2016-12-12
MF440732	864	NS	A/Beijing/1/2016	human	China	2016-12-12
MF440731	1497	NP	A/Beijing/1/2016	human	China	2016-12-12
MF440730	1401	NA	A/Beijing/1/2016	human	China	2016-12-12
MF440729	1012	M	A/Beijing/1/2016	human	China	2016-12-12
MF440728	1710	HA	A/Beijing/1/2016	human	China	2016-12-12
